# Supplementary material for: Proteomic Variation in the Oral Secretion of Spodoptera exigua and Spodoptera littoralis Larvae in Response to Different food Sources
Source: J Chem Ecol. 2025 Jan 24;51(1):10. doi: 10.1007/s10886-025-01571-9 (PMC11762215; doi:10.1007/s10886-025-01571-9)
Supplement: Supplementary file 1 — Supplementary Material 1 [file 10886_2025_1571_MOESM1_ESM.xlsx]

## Sheet: S. exigua
No.	UniProt Accession no.	Protein name	Organism	No. of Peptides	Biological Function (GO)	Blastp hit descriptor	e-Value
1	A0A835GBG1	Peptidase S1 domain-containing protein	Spodoptera exigua	347	Proteolysis	trypsin, alkaline C-like	0.0
2	A0A835GSB2	Peptidase S1 domain-containing protein	Spodoptera exigua	261	Proteolysis	transmembrane protease serine 9-like	0.0
3	A0A835GMS5	Peptidase S1 domain-containing protein	Spodoptera exigua	247	Proteolysis	transmembrane protease serine 9-like	0.0
4	A0A172MAS3	Polycalin	Spodoptera exigua	243	Lipid metabolic process; Response to reactive oxygen species	polycalin	0.0
5	A0A835G844	Peptidase S1 domain-containing protein	Spodoptera exigua	232	Proteolysis	serine protease	0.0
6	A0A835GUZ7	NodB homology domain-containing protein	Spodoptera exigua	166	Carbohydrate metabolic process	chitin deacetylase 7	0.0
7	A0A835L7X2	Peptidase S1 domain-containing protein	Spodoptera exigua	135	Proteolysis	transmembrane protease serine 3-like	0.0
8	A0A835L635	Peptidase S1 domain-containing protein	Spodoptera exigua	121	Proteolysis	trypsin, alkaline C-like	0.0
9	A0A835GPM4	Lipase domain-containing protein	Spodoptera exigua	121	Lipid catabolic process	Neutral lipase	0.0
10	A0A835L1P3	Peptidase S1 domain-containing protein	Spodoptera exigua	104	Proteolysis	trypsin, alkaline C-like	0.0
11	A0A835L4N6	Peptidase S1 domain-containing protein	Spodoptera exigua	90	Proteolysis	transmembrane protease serine 9-like	0.0
12	A0A835GRZ5	Peptidase S1 domain-containing protein	Spodoptera exigua	89	Proteolysis	transmembrane protease serine 9-like	0.0
13	A0A835L3V5	Aminopeptidase N	Spodoptera exigua	88	Peptide catabolic process; Proteolysis	membrane alanyl aminopeptidase-like	0.0
14	A0A835G695	Lipocalin/cytosolic fatty-acid binding domain-containing protein	Spodoptera exigua	83	Lipid metabolic process; Response to reactive oxygen species	chlorophyllide A binding protein isoform X1	0.0
15	A0A835GLH1	Peptidase S1 domain-containing protein	Spodoptera exigua	81	Proteolysis	trypsin CFT-1-like	1.2442e-174
16	Q4G6A5	Midgut class 1 aminopeptidase N	Spodoptera exigua	75	Peptide catabolic process; Proteolysis	aminopeptidase N1	0.0
17	A0A835GRX4	Peptidase S1 domain-containing protein	Spodoptera exigua	72	Proteolysis	serine protease 28	2.4284e-143
18	A0A835GP90	Peptidase S1 domain-containing protein	Spodoptera exigua	66	Proteolysis	trypsin, alkaline C-like	0.0
19	A0A835GF60	Uncharacterized protein	Spodoptera exigua	62	Peptide catabolic process; Proteolysis	membrane alanyl aminopeptidase-like isoform X2	0.0
20	A0A835G5T4	Lipase domain-containing protein	Spodoptera exigua	59	Lipid catabolic process	pancreatic triacylglycerol lipase-like	0.0
21	A0A835L5V6	Peptidase M14 carboxypeptidase A domain-containing protein	Spodoptera exigua	54	Proteolysis	carboxypeptidase B-like	0.0
22	A0A835GRV1	Alpha-amylase (EC 3.2.1.1)	Spodoptera exigua	53	Carbohydrate metabolic process	alpha-amylase 2	0.0
23	Q4G6A4	Aminopeptidase (EC 3.4.11.-)	Spodoptera exigua	53	Peptide catabolic process; Proteolysis	aminopeptidase N-like	0.0
24	A0A835GP60	Peptidase S1 domain-containing protein	Spodoptera exigua	44	Proteolysis	chymotrypsin-like serine protease precursor	0.0
25	A0A835G5G7	Glucose-methanol-choline oxidoreductase N-terminal domain-containing protein	Spodoptera exigua	43		glucose dehydrogenase [FAD, quinone]	0.0
26	A0A835L4X9	NodB homology domain-containing protein	Spodoptera exigua	40	Carbohydrate metabolic process	chitin deacetylase 8	0.0
27	B3F884	Trypsin-like serine protease	Spodoptera litura	38	Proteolysis	trypsin, alkaline C-like	3.73681e-139
28	A0A835GU18	Peptidase S1 domain-containing protein	Spodoptera exigua	38	Proteolysis	transmembrane protease serine 9-like	0.0
29	I6T7S5	SP1	Spodoptera litura	37	Proteolysis	trypsin CFT-1-like	2.37927e-164
30	A0A835GGM4	carboxylesterase (EC 3.1.1.1)	Spodoptera exigua	37		neuroligin-4, X-linked-like	0.0
31	A0A835GG43	Arylphorin	Spodoptera exigua	34		arylphorin subunit alpha-like	0.0
32	A0A835L5Y2	Peptidase M14 carboxypeptidase A domain-containing protein	Spodoptera exigua	33	Proteolysis	carboxypeptidase B-like	0.0
33	D7RZZ7	Chymotrypsin	Helicoverpa armigera	32	Proteolysis	chymotrypsin	0.0
34	A0A088MGW5	POX-J	Spodoptera exigua	31	Response to oxidative stress	peroxidase-like	0.0
35	A0A835GJJ6	CN hydrolase domain-containing protein	Spodoptera exigua	31	Biotin metabolic process	vanin-like protein 2 isoform X1	0.0
36	A0A835GDA2	Peptidase S1 domain-containing protein	Spodoptera exigua	30	Proteolysis	transmembrane protease serine 9-like isoform X2	0.0
37	A0A2H1V7Z9	SFRICE041909.2	Spodoptera frugiperda	29	Proteolysis	serine protease	0.0
38	A0A835GQG9	Peptidase S1 domain-containing protein	Spodoptera exigua	29	Proteolysis	transmembrane protease serine 9-like	0.0
39	A0A835GCL2	Uncharacterized protein	Spodoptera exigua	29		hypothetical protein HW555_009636	0.0
40	A0A835G8S8	carboxylesterase (EC 3.1.1.1)	Spodoptera exigua	29		antennal esterase CXE31	0.0
41	A0A835GCK8	DsRNase	Spodoptera exigua	28	Apoptotic DNA fragmentation	DNA/RNA non-specific endonuclease	0.0
42	A0A835GNC5	Peptidase S1 domain-containing protein	Spodoptera exigua	27	Proteolysis	serine protease	0.0
43	A0A835GM65	Uncharacterized protein	Spodoptera exigua	27		hypothetical protein HW555_004088, partial	0.0
44	A0A835GAT4	Vitellogenin domain-containing protein	Spodoptera exigua	27	Cellular response to estrogen stimulus; Response to estradiol	very high density lipoprotein	0.0
45	A0A0K0Q479	Chymotrypsin (EC 3.4.21.1)	Mythimna separata	26	Proteolysis	serine protease 28	1.12037e-160
46	A0A835L8T6	Peptidase S1 domain-containing protein	Spodoptera exigua	26	Proteolysis	transmembrane protease serine 9-like	0.0
47	A0A835GC94	Vitellogenin	Spodoptera exigua	26	Cellular response to estrogen stimulus; Response to estradiol	vitellogenin	0.0
48	I0B5T1	REPAT11	Spodoptera exigua	25		REPAT11	8.48209e-91
49	A0A835KYW7	Peptidase S1 domain-containing protein	Spodoptera exigua	25	Proteolysis	trypsin, alkaline C-like	7.74935e-175
50	A0A835GJ98	Serpin domain-containing protein	Spodoptera exigua	25		antichymotrypsin-1 isoform X9	0.0
51	A0A835GJV8	Peptidase S1 domain-containing protein	Spodoptera exigua	25	Proteolysis	transmembrane protease serine 9-like	0.0
52	Q5UVJ2	Aminopeptidase N	Spodoptera exigua	25	Peptide catabolic process; Proteolysis	aminopeptidase N	0.0
53	A0A835L4B5	Alkaline phosphatase (EC 3.1.3.1)	Spodoptera exigua	25	Dephosphorylation	alkaline phosphatase	0.0
54	G5CDD8	Catalase (EC 1.11.1.6)	Spodoptera exigua	24	Hydrogen peroxide catabolic process; Response to hydrogen peroxide	catalase	0.0
55	A0A2H1W4N7	SFRICE024199.2 (SFRICE042002.2)	Spodoptera frugiperda	23	Proteolysis	trypsin, alkaline C-like	3.18734e-149
56	C9W8G7	Serine protease 29	Mamestra configurata	23	Proteolysis	serine protease 29	0.0
57	A0A835GPZ4	Peptidase S1 domain-containing protein	Spodoptera exigua	23	Proteolysis	transmembrane protease serine 9-like	0.0
58	A0A835G8F5	Lipase domain-containing protein	Spodoptera exigua	23	Lipid catabolic process	pancreatic triacylglycerol lipase-like	0.0
59	Q4G6A3	Midgut class 3 aminopeptidase N	Spodoptera exigua	23	Peptide catabolic process; Proteolysis	aminopeptidase N	0.0
60	A0A835G6J5	Peptidase S1 domain-containing protein	Spodoptera exigua	21	Proteolysis	serine protease	0.0
61	A7L8D1	tyrosinase (EC 1.14.18.1)	Spodoptera exigua	21	Melanin metabolic process	phenoloxidase 1	0.0
62	A0A835GQW8	Lipase domain-containing protein	Spodoptera exigua	21	Lipid catabolic process	lipase member H-like	0.0
63	A0A835L6G2	FAD-binding PCMH-type domain-containing protein	Spodoptera exigua	21		aldehyde oxidase 3	0.0
64	A0A835GJJ7	Peptidase S1 domain-containing protein	Spodoptera exigua	20	Proteolysis	trypsin, alkaline B-like	0.0
65	A0A835L4K0	GH16 domain-containing protein	Spodoptera exigua	20	Carbohydrate metabolic process	beta-1,3-glucan-binding protein-like	0.0
66	A0A835L9T9	Uncharacterized protein	Spodoptera exigua	20	Carbohydrate metabolic process	myogenesis-regulating glycosidase-like	0.0
67	A0A835GNN2	GH18 domain-containing protein	Spodoptera exigua	19	Carbohydrate metabolic process; Chitin catabolic process	chitinase-like protein EN03 isoform X3	0.0
68	A0A835GU81	Peptidase S1 domain-containing protein	Spodoptera exigua	19	Proteolysis	collagenase-like isoform X3	0.0
69	A0A835L459	Peptidase M14 carboxypeptidase A domain-containing protein	Spodoptera exigua	19	Proteolysis	carboxypeptidase B-like	0.0
70	A0A2H1VG23	SFRICE_010709	Spodoptera frugiperda	19	Peptide catabolic process; Proteolysis	aminopeptidase N 2	0.0
71	A0A835L0I4	Cadherin domain-containing protein	Spodoptera exigua	19	Homophilic cell adhesion via plasma membrane adhesion molecules	protocadherin Fat 1 isoform X12	0.0
72	A0A835G8F9	Carboxylic ester hydrolase (EC 3.1.1.-)	Spodoptera exigua	18		antennal esterase CXE14	0.0
73	A0A835GEL3	Angiotensin-converting enzyme (EC 3.4.-.-)	Spodoptera exigua	18	Positive regulation of systemic arterial blood pressure; Proteolysis; Regulation of systemic arterial blood pressure by renin-angiotensin	angiotensin-converting enzyme isoform X3	0.0
74	A0A835L371	Peptidase M14 carboxypeptidase A domain-containing protein	Spodoptera exigua	18	Proteolysis	carboxypeptidase B-like	0.0
75	A0A2A4K6E9	Peptidase S1 domain-containing protein	Heliothis virescens	17	Proteolysis	serine protease	1.34113e-148
76	A0A835GKC5	Serpin domain-containing protein	Spodoptera exigua	17		alaserpin isoform X2	0.0
77	A0A835GDX5	Aminopeptidase (EC 3.4.11.-)	Spodoptera exigua	17	Peptide catabolic process; Proteolysis	membrane alanyl aminopeptidase-like	0.0
78	A0A835L7G3	Uncharacterized protein	Spodoptera exigua	17	Proteolysis	PR domain zinc finger protein 10-like	0.0
79	A0A835G1E5	Sucrose-6-phosphate hydrolase (EC 3.2.1.26)	Spodoptera exigua	16	Carbohydrate metabolic process	sucrose-6-phosphate hydrolase-like	0.0
80	A0A835GBT2	transketolase (EC 2.2.1.1)	Spodoptera exigua	16		transketolase-like protein 2	0.0
81	A0A0M4MZ77	tyrosinase (EC 1.14.18.1)	Spodoptera exigua	16	Melanin metabolic process	phenoloxidase subunit 1	0.0
82	A0A076VDI4	Aminopeptidase (EC 3.4.11.-)	Spodoptera exigua	16	Peptide catabolic process; Proteolysis	membrane alanyl aminopeptidase-like	0.0
83	A0A835G276	Cadherin domain-containing protein	Spodoptera exigua	16	Homophilic cell adhesion via plasma membrane adhesion molecules	cadherin-like protein	0.0
84	A0A835GSR7	Lipase domain-containing protein	Spodoptera exigua	15	Lipid catabolic process	pancreatic triacylglycerol lipase-like	0.0
85	A0A835GDB5	Aminopeptidase	Spodoptera exigua	15	Peptide catabolic process; Proteolysis	membrane alanyl aminopeptidase-like	0.0
86	A0A835GEQ7	Peptidase S1 domain-containing protein	Spodoptera exigua	14	Proteolysis	---NA---
87	A0A835L2S3	Venom dipeptidyl peptidase 4	Spodoptera exigua	14	Intein-mediated protein splicing	apoptotic chromatin condensation inducer in the nucleus-like	0.0
88	A0A2H1WDE7	SFRICE_010501	Spodoptera frugiperda	14		indole-3-acetaldehyde oxidase-like	0.0
89	A0A835GSD4	Lipase domain-containing protein	Spodoptera exigua	13	Lipid catabolic process	pancreatic triacylglycerol lipase-like	0.0
90	A0A835GKF7	Peptidase M14 carboxypeptidase A domain-containing protein	Spodoptera exigua	13	Proteolysis	carboxypeptidase B-like	0.0
91	A0A835G556	Carboxylic ester hydrolase (EC 3.1.1.-)	Spodoptera exigua	13		antennal esterase CXE14	0.0
92	A0A2H1V6Z6	SFRICE_001575	Spodoptera frugiperda	13	Lipid catabolic process	lipase member H-like	0.0
93	A0A835GUF7	Peptidase S1 domain-containing protein	Spodoptera exigua	12	Proteolysis	coagulation factor XI	0.0
94	A0A835L9W5	Enolase (EC 4.2.1.11) (2-phospho-D-glycerate hydro-lyase) (2-phosphoglycerate dehydratase)	Spodoptera exigua	12	Glycolytic process	enolase	0.0
95	A0A835L504	Dihydrolipoyl dehydrogenase (EC 1.8.1.4)	Spodoptera exigua	12		dihydrolipoyl dehydrogenase	0.0
96	A0A835G1A9	Glucose-methanol-choline oxidoreductase N-terminal domain-containing protein	Spodoptera exigua	12	Glycine betaine biosynthetic process from choline	ecdysone oxidase-like	0.0
97	A0A835GFR0	Angiotensin-converting enzyme (EC 3.4.-.-)	Spodoptera exigua	12	Positive regulation of systemic arterial blood pressure; Proteolysis; Regulation of systemic arterial blood pressure by renin-angiotensin	angiotensin-converting enzyme isoform X3	0.0
98	A0A835G9U0	Retinoid-inducible serine carboxypeptidase	Spodoptera exigua	12	Proteolysis	retinoid-inducible serine carboxypeptidase-like	0.0
99	I0B5T0	REPAT10	Spodoptera exigua	11		REPAT10	1.03523e-90
100	A0A835GEE4	Peptidase S1 domain-containing protein	Spodoptera exigua	11	Proteolysis	trypsin, alkaline B-like	0.0
101	A0A835KZ05	Apyrase	Spodoptera exigua	11	AMP catabolic process	apyrase-like	0.0
102	A0A835G6Y7	Trehalase (EC 3.2.1.28) (Alpha-trehalose glucohydrolase)	Spodoptera exigua	11	Trehalose catabolic process	soluble trehalase	0.0
103	A0A835L5Y9	Apolipophorin	Spodoptera exigua	11	Cellular response to estrogen stimulus; Response to estradiol	apolipophorins isoform X2	0.0
104	A0A835L6M0	Uncharacterized protein	Spodoptera exigua	10		fatty acid-binding protein 1-like	3.58104e-120
105	A0A835GMH3	Ferritin	Spodoptera exigua	10	Intracellular sequestering of iron ion; Iron ion transport	ferritin, lower subunit isoform X2	6.81641e-144
106	A0A835LAD2	Peptidase S1 domain-containing protein	Spodoptera exigua	10	Proteolysis	chymotrypsin-like serine protease 6	0.0
107	A0A2H1WNA6	Calreticulin	Spodoptera frugiperda	10	Protein folding; Response to stimulus	calreticulin	0.0
108	A0A835L1P5	Cytosolic fatty-acid binding proteins domain-containing protein	Spodoptera exigua	10	Fatty acid transport	fatty acid-binding protein 2-like	0.0
109	A0A835L7V6	EGF-like domain-containing protein	Spodoptera exigua	10		prion-like-(Q/N-rich) domain-bearing protein 25	0.0
110	A0A835GJN1	Beta-galactosidase (EC 3.2.1.23)	Spodoptera exigua	10	De novo' pyrimidine nucleobase biosynthetic process; 'De novo' UMP biosynthetic process; Carbohydrate metabolic process; Citrulline biosynthetic process; Glutamine metabolic process; UTP biosynthetic process	CAD protein isoform X2	0.0
111	A0A835G4G5	MD-2-related lipid-recognition domain-containing protein	Spodoptera exigua	9	Cholesterol efflux; Intracellular cholesterol transport	NPC intracellular cholesterol transporter 2	1.88698e-88
112	A0A835G652	Uncharacterized protein	Spodoptera exigua	9		hypothetical protein HW555_011031	1.13073e-119
113	A0A835L0H0	Uncharacterized protein	Spodoptera exigua	9		27 kDa hemolymph protein	3.29331e-166
114	A0A2H1VG89	SFRICE035631.2	Spodoptera frugiperda	9	Proteolysis	trypsin CFT-1-like	0.0
115	A0A835GCM1	Uncharacterized protein	Spodoptera exigua	9		hypothetical protein HW555_009651	0.0
116	A0A835G220	Carboxylic ester hydrolase (EC 3.1.1.-)	Spodoptera exigua	9		para-nitrobenzyl esterase-like	0.0
117	A0A835LFA9	Peptidase S1 domain-containing protein	Spodoptera exigua	9	Proteolysis	transmembrane protease serine 9-like	0.0
118	A0A835GQI2	Uncharacterized protein	Spodoptera exigua	9	Carbohydrate metabolic process	myrosinase 1 isoform X1	0.0
119	A0A2H1V587	aconitate hydratase (EC 4.2.1.3)	Spodoptera frugiperda	9	Citrate metabolic process; Tricarboxylic acid cycle	cytoplasmic aconitate hydratase-like	0.0
120	A0A835L2E7	Uncharacterized protein	Spodoptera exigua	8		hypothetical protein HW555_013554	8.44821e-77
121	A0A8E4Q928	REPAT	Spodoptera exigua	8		REPAT	1.15761e-87
122	A0A835G8G6	Uncharacterized protein	Spodoptera exigua	8		probable salivary secreted peptide	2.05314e-83
123	A0A835G8S7	Uncharacterized protein	Spodoptera exigua	8		hypothetical protein HW555_009658	1.1398e-108
124	A0A835G359	Insecticyanin 1	Spodoptera exigua	8	Lipid metabolic process; Response to reactive oxygen species	biliverdin binding protein-1	3.54497e-119
125	A0A835L0F3	Uncharacterized protein	Spodoptera exigua	8	Multicellular organism reproduction	mite allergen Der f 7-like	1.90023e-165
126	A0A835L010	Peptidase S1 domain-containing protein	Spodoptera exigua	8	Proteolysis	trypsin CFT-1-like	9.46168e-172
127	A0A835GFU1	Uncharacterized protein	Spodoptera exigua	8		hypothetical protein HW555_007108	2.32719e-175
128	A0A2H1VRH3	SFRICE_017305	Spodoptera frugiperda	8		antichymotrypsin-1 isoform X1	0.0
129	A0A835GSL3	Probable methylmalonate-semialdehyde/malonate-semialdehyde dehydrogenase [acylating], mitochondrial (EC 1.2.1.27) (Malonate-semialdehyde dehydrogenase [acylating])	Spodoptera exigua	8	Thymine catabolic process; Valine catabolic process	probable methylmalonate-semialdehyde dehydrogenase [acylating], mitochondrial	0.0
130	A0A835GFA5	Malic enzyme	Spodoptera exigua	8	Malate metabolic process; Pyruvate metabolic process	NADP-dependent malic enzyme-like isoform X1	0.0
131	A0A2H1W3T9	SFRICE_002989	Spodoptera frugiperda	8	Proteolysis	carboxypeptidase B-like	0.0
132	A0A2A4JVT8	Twitchin	Heliothis virescens	8	Anatomical structure morphogenesis; Cell differentiation	twitchin isoform X3	0.0
133	A0A835L297	Uncharacterized protein	Spodoptera exigua	7		hypothetical protein HW555_009646	1.90059e-87
134	A0A835L6J5	Salivary secreted peptide	Spodoptera exigua	7		hypothetical protein HW555_009650	2.75149e-73
135	I0B5V9	REPAT39	Spodoptera exigua	7		probable salivary secreted peptide	4.95502e-71
136	A0A835GF34	MD-2-related lipid-recognition domain-containing protein	Spodoptera exigua	7	Sterol transport	MD-2-related lipid-recognition protein-like	2.77708e-91
137	A0A835LCX1	Triosephosphate isomerase (EC 5.3.1.1)	Spodoptera exigua	7	Gluconeogenesis; Glyceraldehyde-3-phosphate biosynthetic process; glycerol catabolic process; Glycolytic process	triosephosphate isomerase	5.72555e-167
138	A0A835GKZ7	Peptidase S1 domain-containing protein	Spodoptera exigua	7	Proteolysis	trypsin, alkaline B-like	0.0
139	A0A835GKV0	Uncharacterized protein	Spodoptera exigua	7		hypothetical protein HW555_004087	0.0
140	A0A835G717	C-type lectin domain-containing protein	Spodoptera exigua	7		C-type mannose receptor 2-like	0.0
141	A0A835G4J7	Lipase domain-containing protein	Spodoptera exigua	7	Lipid catabolic process	pancreatic lipase-related protein 2-like	0.0
142	A0A835G5C7	Lipase domain-containing protein	Spodoptera exigua	7	Lipid catabolic process	pancreatic lipase-related protein 2-like	0.0
143	A0A835L959	Alkaline phosphatase (EC 3.1.3.1)	Spodoptera exigua	7	Dephosphorylation	alkaline phosphatase	0.0
144	D6BNT9	Glucose-6-phosphate isomerase (EC 5.3.1.9)	Spodoptera exigua	7	Gluconeogenesis; Glucose 6-phosphate metabolic process; Glycolytic process	glucose-6-phosphate isomerase	0.0
145	A0A7E5VQT6	Uncharacterized protein LOC113495901	Trichoplusia ni	7	Proteolysis	transmembrane protease serine 9-like	0.0
146	A0A835G470	Lipase domain-containing protein	Spodoptera exigua	7	Lipid catabolic process	pancreatic lipase-related protein 2-like	0.0
147	A0A835GSD2	Lipase domain-containing protein	Spodoptera exigua	7	Lipid catabolic process	pancreatic triacylglycerol lipase-like	0.0
148	A0A835GF96	Cysteine proteinase inhibitor	Spodoptera exigua	7	Proteolysis	hypothetical protein HW555_008340	0.0
149	I0B5X1	REPAT32	Spodoptera littoralis	6		probable salivary secreted peptide	1.33807e-70
150	A0A2H1V0J1	Fatty acid-binding protein 1-like (SFRICE_005591)	Spodoptera frugiperda	6	Fatty acid transport	fatty acid-binding protein 1-like	5.37217e-87
151	A0A835GDW0	Peptidase S1 domain-containing protein	Spodoptera exigua	6	Proteolysis	scolexin B	0.0
152	A0A835GJ86	NADP-dependent oxidoreductase domain-containing protein	Spodoptera exigua	6		aldo-keto reductase AKR2E4-like	0.0
153	A0A835L6T7	Transferrin	Spodoptera exigua	6	Iron ion transport	transferrin 2	0.0
154	A0A2H1WTE2	SFRICE_027071	Spodoptera frugiperda	6	Proteolysis	venom dipeptidyl peptidase 4-like isoform X1	0.0
155	A0A7E5WMC9	Alpha-amylase (EC 3.2.1.1)	Trichoplusia ni	6	Carbohydrate metabolic process	alpha-amylase 2-like	0.0
156	A0A835GR79	Uncharacterized protein	Spodoptera exigua	6	Lipid metabolic process	PI-PLC X domain-containing protein 3-like	0.0
157	A0A835GDN6	Lipase domain-containing protein	Spodoptera exigua	6	Lipid catabolic process	pancreatic lipase-related protein 2-like	0.0
158	A0A835GLR7	Lactase-phlorizin hydrolase	Spodoptera exigua	6	Carbohydrate metabolic process	myrosinase 1-like	0.0
159	A0A835G658	alpha-glucosidase (EC 3.2.1.20)	Spodoptera exigua	6	Carbohydrate metabolic process	maltase A1-like	0.0
160	A0A835L8Z3	Uncharacterized protein	Spodoptera exigua	6	Carbohydrate metabolic process	uncharacterized family 31 glucosidase KIAA1161-like	0.0
161	A0A2H1W7S4	SFRICE_002914	Spodoptera frugiperda	6	Animal organ morphogenesis; Cellular component organization; Substrate adhesion-dependent cell spreading; System development; Tissue development	laminin subunit alpha	0.0
162	I0B5W2	REPAT42	Spodoptera exigua	5		REPAT42, partial	1.42944e-51
163	I0B5T8	REPAT18	Spodoptera exigua	5		REPAT18	5.20406e-88
164	A0A835L1M2	Uncharacterized protein	Spodoptera exigua	5		hypothetical protein HW555_009649	3.68675e-77
165	A0A835L3B7	Uncharacterized protein	Spodoptera exigua	5		hypothetical protein HW555_009663	2.01671e-89
166	A0A835GBI5	Uncharacterized protein	Spodoptera exigua	5		hypothetical protein HW555_009656	8.21656e-99
167	A0A835GIJ8	Peptidase S1 domain-containing protein	Spodoptera exigua	5	Proteolysis	collagenase-like isoform X1	8.51003e-159
168	A0A835G7U5	Hemolymph juvenile hormone binding protein	Spodoptera exigua	5		hypothetical protein HW555_011033	4.0132e-146
169	A0A835GEL7	DNA/RNA non-specific endonuclease domain-containing protein	Spodoptera exigua	5	Apoptotic DNA fragmentation	DNA/RNA non-specific endonuclease	0.0
170	A0A835GMR8	Peptidase S1 domain-containing protein	Spodoptera exigua	5	Proteolysis	trypsin, alkaline C-like	0.0
171	Q9NH10	AiC2 chymotrypsinogen	Agrotis ipsilon (Black cutworm moth)	5	Proteolysis	AiC2 chymotrypsinogen	0.0
172	A0A0X9HJY6	Collagenase (SFRICE005206.2) (Serine protease)	Spodoptera frugiperda	5	Proteolysis	transmembrane protease serine 9-like	0.0
173	E7D017	Serine protease 65	Mamestra configurata	5	Proteolysis	chymotrypsin-like protease	0.0
174	A0A835L310	DUF1907 domain-containing protein	Spodoptera exigua	5		ester hydrolase C11orf54 homolog isoform X2	0.0
175	A0A835GCZ0	S-(hydroxymethyl)glutathione dehydrogenase (EC 1.1.1.284)	Spodoptera exigua	5	Ethanol oxidation; Formaldehyde catabolic process	alcohol dehydrogenase class-3	0.0
176	A0A835GBZ2	HTH psq-type domain-containing protein	Spodoptera exigua	5		tigger transposable element-derived protein 6-like	0.0
177	A0A835GK79	Aconitase/3-isopropylmalate dehydratase large subunit alpha/beta/alpha domain-containing protein	Spodoptera exigua	5	Citrate metabolic process; Tricarboxylic acid cycle	cytoplasmic aconitate hydratase-like	0.0
178	A0A835L6D5	Serpin domain-containing protein	Spodoptera exigua	5		serine protease inhibitor 88Ea-like	0.0
179	A0A835L3E7	N-acyl-aliphatic-L-amino acid amidohydrolase (EC 3.5.1.14) (N-acyl-L-amino-acid amidohydrolase)	Spodoptera exigua	5	Amino acid metabolic process	aminoacylase 1	0.0
180	A0A835G691	Apyrase	Spodoptera exigua	5	AMP catabolic process	apyrase-like	0.0
181	A0A835G8N8	Thioredoxin reductase	Spodoptera exigua	5	Cell redox homeostasis; Cellular response to oxidative stress; Glutathione metabolic process	thioredoxin reductase 1, mitochondrial isoform X3	0.0
182	A0A2H1VCG8	SFRICE_017138	Spodoptera frugiperda	5	AMP catabolic process	apyrase-like	0.0
183	A0A2H1VTD3	SFRICE_000994	Spodoptera frugiperda	5	Cell redox homeostasis; Cellular response to oxidative stress; Glutathione metabolic process	thioredoxin reductase 1, mitochondrial isoform X2	0.0
184	Q0VIL7	Chitinase	Spodoptera exigua	5	Carbohydrate metabolic process; Chitin catabolic process	chitinase	0.0
185	A0A2H1W0Z5	alpha-glucosidase (EC 3.2.1.20)	Spodoptera frugiperda	5	Carbohydrate metabolic process	maltase A1-like	0.0
186	A0A2W1BQ60	alpha-glucosidase (EC 3.2.1.20)	Helicoverpa armigera	5	Carbohydrate metabolic process	maltase A1-like	0.0
187	A0A2H1VH25	SFRICE_017178	Spodoptera frugiperda	5	Iron ion transport	transferrin-like	0.0
188	A0A835GRI8	Peptidase S1 domain-containing protein	Spodoptera exigua	5	Proteolysis	transmembrane protease serine 9-like	0.0
189	A0A835GI44	Serpin domain-containing protein	Spodoptera exigua	5		serine protease inhibitor 3 isoform X1	0.0
190	A0A835L0V9	Glucose-methanol-choline oxidoreductase N-terminal domain-containing protein	Spodoptera exigua	5	Glycine betaine biosynthetic process from choline	ecdysone oxidase-like	0.0
191	A0A835GAV4	Peptidase M14 carboxypeptidase A domain-containing protein	Spodoptera exigua	5	Proteolysis	zinc carboxypeptidase A 1-like	0.0
192	A0A835G6D0	Fungal protease inhibitor-1	Spodoptera exigua	4		fungal protease inhibitor-1-like	2.36353e-52
193	A0A835G662	MD-2-related lipid-recognition domain-containing protein	Spodoptera exigua	4	Sterol transport	NPC intracellular cholesterol transporter 2	1.40611e-95
194	A0A835GJ91	Ferritin (EC 1.16.3.1)	Spodoptera exigua	4	Intracellular sequestering of iron ion; Iron ion transport	ferritin subunit	3.70448e-133
195	A0A2H1V0M7	SFRICE017772.2	Spodoptera frugiperda	4	Proteolysis	trypsin, alkaline C-like	0.0
196	A0A835L0Z4	Uncharacterized protein	Spodoptera exigua	4		hypothetical protein HW555_011034	6.26885e-165
197	A0A835G7H9	Peptidase S1 domain-containing protein	Spodoptera exigua	4	Proteolysis	trypsin, alkaline C-like	0.0
198	A0A835KZS4	Peptidase S1 domain-containing protein	Spodoptera exigua	4	Proteolysis	collagenase-like isoform X1	0.0
199	A0A835GIY1	Uncharacterized protein	Spodoptera exigua	4		hypothetical protein HW555_004089	0.0
200	A0A835L8H5	Lipase domain-containing protein	Spodoptera exigua	4	Lipid catabolic process	pancreatic triacylglycerol lipase-like	0.0
201	A0A3G2ST65	Hemolin-like protein	Spodoptera exigua	4	Axon guidance; Dendrite self-avoidance; Homophilic cell adhesion via plasma membrane adhesion molecules	hemolin-like protein	0.0
202	A0A835GEA1	Lipase	Spodoptera exigua	4	Lipid catabolic process	lipase 1-like	0.0
203	A0A2H1WV48	SFRICE_030342	Spodoptera frugiperda	4	Animal organ morphogenesis; Cellular component organization; Substrate adhesion-dependent cell spreading; System development; Tissue development	laminin subunit gamma-1	0.0
204	A0A835GL50	Peptidase M14 carboxypeptidase A domain-containing protein	Spodoptera exigua	4	Proteolysis	carboxypeptidase B	0.0
205	A0A2H1WU03	SFRICE_024056	Spodoptera frugiperda	4	Proteolysis	putative aminopeptidase W07G4.4	0.0
206	A0A835GMG0	Neutral ceramidase (EC 3.5.1.23)	Spodoptera exigua	4	Ceramide catabolic procesS; Long-chain fatty acid biosynthetic process; Sphingosine biosynthetic process	neutral ceramidase-like	0.0
207	A0A7E5X183	Venom dipeptidyl peptidase 4-like isoform X2	Trichoplusia ni	4	Proteolysis	venom dipeptidyl peptidase 4-like isoform X1	0.0
208	A0A835G7S3	Inter-alpha-trypsin inhibitor heavy chain H4-like	Spodoptera exigua	4		inter-alpha-trypsin inhibitor heavy chain H4 isoform X1	0.0
209	A0A835G5W8	Apyrase	Spodoptera exigua	4	AMP catabolic process	apyrase-like isoform X1	0.0
210	A0A2H1W0A8	SFRICE_001959	Spodoptera frugiperda	4	Anatomical structure morphogenesis; Animal organ development; Cell differentiation; Cellular component organization; System development	basement membrane-specific heparan sulfate proteoglycan core protein isoform X5	0.0
211	A0A835GGD7	Uncharacterized protein	Spodoptera exigua	3		hypothetical protein HW555_007753, partial	1.82722e-53
212	B3SVE0	Putative chymotrypsin-like proteinase	Heliothis virescens	3	Proteolysis	putative chymotrypsin-like proteinase	5.3244e-68
213	A0A835L3D5	Lipocalin/cytosolic fatty-acid binding domain-containing protein	Spodoptera exigua	3	Fatty acid transport	fatty acid-binding protein 1-like	1.55374e-85
214	A0A835GA76	Uncharacterized protein	Spodoptera exigua	3		hypothetical protein HW555_009659	1.21172e-84
215	A0A835L8L0	Uncharacterized protein	Spodoptera exigua	3		hypothetical protein HW555_001671	1.05767e-84
216	A0A835GJ17	Nucleoside diphosphate kinase (EC 2.7.4.6)	Spodoptera exigua	3	CTP biosynthetic process; GTP biosynthetic process; phosphorylation; UTP biosynthetic process	nucleoside diphosphate kinase	1.6488e-106
217	I0B5T5	REPAT15	Spodoptera exigua	3		REPAT15	7.97897e-106
218	A0A835GCF0	Uncharacterized protein	Spodoptera exigua	3		GILT-like protein 1 isoform X2	2.11113e-150
219	A0A2H1WH36	SFRICE_006072 (Uncharacterized protein LOC118272993)	Spodoptera frugiperda	3	NADH dehydrogenase complex assembly	uncharacterized protein LOC118272993	1.33803e-149
220	A0A835KY99	inorganic diphosphatase (EC 3.6.1.1)	Spodoptera exigua	3	Phosphate-containing compound metabolic process	inorganic pyrophosphatase	1.07415e-168
221	A0A835G937	Proteasome subunit alpha type	Spodoptera exigua	3	Proteasomal protein catabolic process; Ubiquitin-dependent protein catabolic process	proteasome subunit alpha type-6-like	4.53939e-168
222	A0A2H1V951	SFRICE041912.2	Spodoptera frugiperda	3	Proteolysis	trypsin, alkaline C-like	5.37948e-168
223	A0A2H1X112	SFRICE_033095	Spodoptera frugiperda	3	Proteolysis	transmembrane protease serine 9	2.69334e-164
224	A0A6J1NM09	Pancreatic triacylglycerol lipase-like	Bicyclus anynana	3	Lipid catabolic process	pancreatic triacylglycerol lipase-like	0.0
225	A0A835G810	Lipase domain-containing protein	Spodoptera exigua	3	Lipid catabolic process	pancreatic lipase-related protein 2-like	0.0
226	M4Q0P2	Glyceraldehyde-3-phosphate dehydrogenase (EC 1.2.1.12)	Spodoptera frugiperda	3	Glucose metabolic process; Glycolytic process	glyceraldehyde-3-phosphate dehydrogenase	0.0
227	A0A835LEY8	Lipase domain-containing protein	Spodoptera exigua	3	Lipid catabolic process	pancreatic triacylglycerol lipase-like	0.0
228	A0A835GRP0	Aldose 1-epimerase (EC 5.1.3.3)	Spodoptera exigua	3	Galactose catabolic process via UDP-galactose; Glucose metabolic process	---NA---
229	A0A835L4U1	NADP-dependent oxidoreductase domain-containing protein	Spodoptera exigua	3		aldo-keto reductase AKR2E4 isoform X1	0.0
230	A0A835LCD9	folate gamma-glutamyl hydrolase (EC 3.4.19.9)	Spodoptera exigua	3	Glutamine metabolic process; Tetrahydrofolylpolyglutamate metabolic process	gamma-glutamyl hydrolase A-like isoform X1	0.0
231	A0A835G9K4	Peptidase C45 hydrolase domain-containing protein	Spodoptera exigua	3		hypothetical protein HW555_010588	0.0
232	A0A835L2P0	Peptidase M14 carboxypeptidase A domain-containing protein	Spodoptera exigua	3	Proteolysis	carboxypeptidase B	0.0
233	D2XMK9	Medium-chain specific acyl-CoA dehydrogenase, mitochondrial (EC 1.3.8.7)	Heliothis virescens	3	Fatty acid beta-oxidation using acyl-CoA dehydrogenase; Medium-chain fatty acid catabolic process	probable medium-chain specific acyl-CoA dehydrogenase, mitochondrial isoform X3	0.0
234	A0A835GMQ6	Lipase	Spodoptera exigua	3	Lipid catabolic process	lipase 3-like	0.0
235	A0A835GPA4	Peptidase S1 domain-containing protein	Spodoptera exigua	3	Proteolysis	phenoloxidase-activating factor 2 isoform X2	0.0
236	A0A835G9B4	Bleomycin hydrolase (EC 3.4.22.40)	Spodoptera exigua	3	Homocysteine catabolic process; Proteolysis; Response to toxic substance	bleomycin hydrolase	0.0
237	A0A835GLR6	Peptidase S1 domain-containing protein	Spodoptera exigua	3	Proteolysis	transmembrane protease serine 9-like	0.0
238	A0A835LB85	Carboxylic ester hydrolase (EC 3.1.1.-)	Spodoptera exigua	3		juvenile hormone esterase-like	0.0
239	A0A835GD26	Glucosylceramidase (EC 3.2.1.45)	Spodoptera exigua	3	Glucosylceramide catabolic process	lysosomal acid glucosylceramidase-like	0.0
240	A0A835GME4	Gamma-glutamyl transpeptidase	Spodoptera exigua	3	Glutathione catabolic process	glutathione hydrolase 1 proenzyme-like	0.0
241	A0A835L5K6	Glucose-methanol-choline oxidoreductase N-terminal domain-containing protein	Spodoptera exigua	3	Glycine betaine biosynthetic process from choline	ecdysone oxidase	0.0
242	A0A835G974	Peptidase M14 carboxypeptidase A domain-containing protein	Spodoptera exigua	3	Proteolysis	Zinc carboxypeptidase A 1	0.0
243	L8B8V1	Glucosidase II subunit alpha	Spodoptera frugiperda	3	Carbohydrate metabolic process; N-glycan processing	neutral alpha-glucosidase AB isoform X2	0.0
244	A0A5E4Q7I5	Chitin-binding type-2 domain-containing protein	Leptidea sinapis	3	Carbohydrate metabolic process	chitin deacetylase 1	0.0
245	A0A835L792	Alpha-mannosidase	Spodoptera exigua	3	Mannose metabolic process; N-glycan processing	lysosomal alpha-mannosidase-like isoform X2	0.0
246	A0A835L232	Nidogen	Spodoptera exigua	3	Cell-matrix adhesion	hypothetical protein HW555_008045	0.0
247	A0A835GGG4	carboxylesterase (EC 3.1.1.1)	Spodoptera exigua	3		antennal esterase CXE5	0.0
248	A0A835GFK6	Collagen IV NC1 domain-containing protein	Spodoptera exigua	3	Extracellular matrix organization	collagen alpha-1(IV) chain-like	0.0
249	A0A2H1VGF8	SFRICE_023162	Spodoptera frugiperda	3	Animal organ morphogenesis; Cellular component organization; System development; Tissue development	laminin subunit beta-1	0.0
250	A0A835L1K0	Chitin-binding type-2 domain-containing protein	Spodoptera exigua	3		mucin-17 isoform X1	0.0
251	B7SWS8	REPAT2	Spodoptera exigua	2		REPAT2	5.71317e-88
252	I0B5U6	REPAT26	Spodoptera exigua	2		REPAT26	2.44677e-94
253	C3RSN1	Superoxide dismutase [Cu-Zn] (EC 1.15.1.1)	Spodoptera exigua	2		superoxide dismutase [Cu-Zn]	1.88296e-101
254	S4NXG0	Ubiquitin-ribosomal protein eS31 fusion protein	Pararge aegeria	2	Modification-dependent protein catabolic process; Protein ubiquitination; Translation	Ubiquitin-40S ribosomal protein S27a	5.75491e-85
255	A0A4P9I9B0	Hemolin	Spodoptera littoralis	2	Axon guidance; Brain development	hemolin	2.13276e-107
256	B6EAZ4	Putative chymotrypsin	Antheraea assamensis	2	Proteolysis	putative chymotrypsin	6.40522e-110
257	A0A835GAS3	Uncharacterized protein	Spodoptera exigua	2		hypothetical protein HW555_009638	2.2771e-83
258	F6K6Z1	Insect intestinal lipase 9	Mamestra configurata	2	Lipid catabolic process	pancreatic triacylglycerol lipase-like	2.00956e-105
259	A0A835G559	Peptidoglycan-recognition protein	Spodoptera exigua	2	Innate immune response; Peptidoglycan catabolic process	peptidoglycan recognition protein-like	5.45113e-137
260	A0A835GAC6	Uncharacterized protein	Spodoptera exigua	2		probable salivary secreted peptide	2.09133e-161
261	A0A835LAN7	Phosphatidic acid phosphatase type 2/haloperoxidase domain-containing protein	Spodoptera exigua	2	Phospholipid dephosphorylation; Phospholipid metabolic process; Signal transduction	putative phosphatidate phosphatase	0.0
262	A0A835GK94	Uncharacterized protein	Spodoptera exigua	2		hypothetical protein HW555_004093, partial	0.0
263	A0A835G906	Inosine/uridine-preferring nucleoside hydrolase domain-containing protein	Spodoptera exigua	2	Nucleobase-containing compound metabolic process	probable uridine nucleosidase 2 isoform X1	0.0
264	A0A835LA75	Regucalcin (EC 3.1.1.17) (Gluconolactonase)	Spodoptera exigua	2	L-ascorbic acid biosynthetic process	regucalcin-like isoform X2	0.0
265	A0A835GHU6	NADP-dependent oxidoreductase domain-containing protein	Spodoptera exigua	2		aldo-keto reductase AKR2E4	0.0
266	A0A835G826	Lipase domain-containing protein	Spodoptera exigua	2	Lipid catabolic process	pancreatic lipase-related protein 2-like	0.0
267	B2X122	Serpin-2	Spodoptera exigua	2		---NA---
268	A0A835GUM7	Venom serine protease 34	Spodoptera exigua	2	Proteolysis	venom serine protease-like	0.0
269	A0A835GE33	CBS domain-containing protein	Spodoptera exigua	2	Cysteine biosynthetic process from serine	cystathionine beta-synthase-like	0.0
270	A0A835KXH5	Serine protease K12H4.7	Spodoptera exigua	2	Proteolysis	putative serine protease K12H4.7	0.0
271	A0A835LCD4	Lipase	Spodoptera exigua	2	Lipid catabolic process	lipase 3-like	0.0
272	A0A2H1WZN4	Lipase	Spodoptera frugiperda	2	Lipid catabolic process	lipase 3-like	0.0
273	A0A2H1VYG5	SFRICE_019009	Spodoptera frugiperda	2	Proteolysis	carboxypeptidase B-like	0.0
274	A0A835GUC0	Bee-milk protein	Spodoptera exigua	2		major royal jelly protein 1-like isoform X1	0.0
275	A5YRF8	Carboxylic ester hydrolase (EC 3.1.1.-)	Spodoptera exigua	2		esterase B1-like isoform X3	0.0
276	A0A835G5D7	Beta-hexosaminidase (EC 3.2.1.52)	Spodoptera exigua	2	Carbohydrate metabolic process; Ganglioside catabolic process; Glycosaminoglycan metabolic process	beta-hexosaminidase subunit beta-like	0.0
277	A0A835L1N4	Midgut protein	Spodoptera exigua	2		363_100_1 protein	0.0
278	A0A7E5VDB9	Esterase E4-like	Trichoplusia ni	2		esterase FE4-like	0.0
279	A0A835KZY0	Bifunctional purine biosynthesis protein ATIC (EC 2.1.2.3) (EC 3.5.4.10) (AICAR transformylase/inosine monophosphate cyclohydrolase)	Spodoptera exigua	2	De novo' IMP biosynthetic process	bifunctional purine biosynthesis protein ATIC	0.0
280	A0A835G6Y4	Glucose-methanol-choline oxidoreductase N-terminal domain-containing protein	Spodoptera exigua	2	Glycine betaine biosynthetic process from choline	ecdysone oxidase-like	0.0
281	A0A2H1WPM9	SFRICE_029009	Spodoptera frugiperda	2		uncharacterized protein LOC111362587 isoform X1	0.0
282	A0A6J1NR39	Heat shock 70 kDa protein cognate 4	Bicyclus anynana	2	SRP-dependent cotranslational protein targeting to membrane, translocation	heat shock 70 kDa protein cognate 4	0.0
283	A0A835GWW7	Peptidase M1 leukotriene A4 hydrolase/aminopeptidase C-terminal domain-containing protein	Spodoptera exigua	2	Leukotriene biosynthetic process; Peptide catabolic process; Proteolysis	leukotriene A-4 hydrolase isoform X2	0.0
284	A0A2H1WGV2	Proteasome subunit alpha type-1	Spodoptera frugiperda	2	Ubiquitin-dependent protein catabolic process	alpha-N-acetylglucosaminidase	0.0
285	A0A835L9B3	Neuroglian	Spodoptera exigua	2	Axon guidance; Brain development	neuroglian isoform X1	0.0
286	A0A2H1VQS7	SFRICE_004796	Spodoptera frugiperda	2		hemocytin isoform X1	0.0
287	A0A835L1U2	Papilin	Spodoptera exigua	2	Extracellular matrix organization	papilin-like isoform X1	0.0
288	A0A835L716	Dipeptidase (EC 3.4.13.19)	Spodoptera exigua	1	Proteolysis	dipeptidase 1 isoform X2	3.84923e-63
289	J9XNY4	Cytochrome c	Spodoptera litura	1	Mitochondrial electron transport, cytochrome c to oxygen; Mitochondrial electron transport, ubiquinol to cytochrome c	cytochrome c	1.03407e-70
290	A0A835L4V6	Uncharacterized protein	Spodoptera exigua	1		transferrin 2	1.94158e-78
291	A0A835LF30	Uncharacterized protein	Spodoptera exigua	1		hypothetical protein HW555_001672	9.8495e-83
292	B6CMG0	Fatty acid-binding protein 3	Helicoverpa armigera	1	Fatty acid transport	sodium/calcium exchanger regulatory protein 1	2.5072e-87
293	A8QVZ5	Repat4	Spodoptera exigua	1		Repat4	3.89723e-91
294	I0B5T6	REPAT16	Spodoptera exigua	1		REPAT16	1.97957e-82
295	A0A835GAT5	Uncharacterized protein	Spodoptera exigua	1		hypothetical protein HW555_009653	6.69969e-85
296	M4TAA6	Odorant binding protein 6	Spodoptera exigua	1		odorant binding protein 6	9.60083e-97
297	A0A835L170	MD-2-related lipid-recognition domain-containing protein	Spodoptera exigua	1	Sterol transport	epididymal secretory protein E1-like	2.96233e-102
298	A0A835GJY9	Kazal-like domain-containing protein	Spodoptera exigua	1	Cell differentiation	serine protease inhibitor dipetalogastin-like	8.91428e-128
299	H9NAT8	glutathione transferase (EC 2.5.1.18)	Spodoptera exigua	1	Glutathione metabolic process	glutathione-S-transferase sigma class	1.86538e-141
300	A0A2H1VEM5	SFRICE_008455	Spodoptera frugiperda	1	Lipid catabolic process	pancreatic lipase-related protein 2-like	6.75043e-120
301	S4PBH6	Proteasome subunit alpha type	Pararge aegeria	1	Proteasome-mediated ubiquitin-dependent protein catabolic process	proteasome subunit alpha type-5	0.0
302	A0A6J1WLZ1	Proteasome subunit alpha type	Galleria mellonella	1	Proteasomal protein catabolic process; Ubiquitin-dependent protein catabolic process	proteasome subunit alpha type-3	0.0
303	C9W8I9	Serine protease 48	Mamestra configurata	1	Proteolysis	serine protease 48	0.0
304	A0A835GIZ4	Putative hydroxypyruvate isomerase (EC 5.3.1.22)	Spodoptera exigua	1		putative hydroxypyruvate isomerase	0.0
305	A0A7D5YTM3	Aldehyde reductase 1	Streltzoviella insularis	1		aldo-keto reductase AKR2E4-like	0.0
306	A0A7E5W8E9	Trypsin 5G1-like	Trichoplusia ni	1	Proteolysis	trypsin 5G1-like	0.0
307	A0A8B8I407	Basigin	Vanessa tameamea	1	Axon guidance; Dendrite self-avoidance; Homophilic cell adhesion via plasma membrane adhesion molecules	basigin	0.0
308	A0A835GKS7	Peptidase S1 domain-containing protein	Spodoptera exigua	1	Proteolysis	trypsin, alkaline C-like	0.0
309	A0A835L6U6	inositol-3-phosphate synthase (EC 5.5.1.4)	Spodoptera exigua	1	Inositol biosynthetic process; Phospholipid biosynthetic process	inositol-3-phosphate synthase	0.0
310	A0A835GRQ3	Ras-related protein Rab-23	Spodoptera exigua	1	Vesicle-mediated transport	ras-related protein Rab-23 isoform X2	0.0
311	S4PFC2	Adenosylhomocysteinase (EC 3.13.2.1)	Pararge aegeria	1	One-carbon metabolic process; S-adenosylmethionine cycle	adenosylhomocysteinase	0.0
312	A0A835GAH7	Aldehyde dehydrogenase domain-containing protein	Spodoptera exigua	1		aldehyde dehydrogenase X, mitochondrial-like	0.0
313	A0A835GBP2	Peptidase S1 domain-containing protein	Spodoptera exigua	1	Proteolysis	serine protease gd-like isoform X7	0.0
314	A0A835GE30	Multifunctional fusion protein [Includes: Delta-1-pyrroline-5-carboxylate dehydrogenase (P5C dehydrogenase) (L-glutamate gamma-semialdehyde dehydrogenase); L-glutamate gamma-semialdehyde dehydrogenase (EC 1.2.1.88)]	Spodoptera exigua	1	Proline catabolic process to glutamate	delta-1-pyrroline-5-carboxylate dehydrogenase, mitochondrial	0.0
315	A0A2H1W173	SFRICE_000211	Spodoptera frugiperda	1	Proteolysis	transmembrane protease serine 9-like	0.0
316	A0A4C1WXU9	Calcium-independent phospholipase A2-gamma	Eumeta variegata	1	Arachidonic acid metabolic process; Lipid catabolic process	calcium-independent phospholipase A2-gamma-like	0.0
317	A0A2H1VUM3	SFRICE_016727	Spodoptera frugiperda	1		venom carboxylesterase-6-like	0.0
318	A0A835GDZ9	Sphingomyelin phosphodiesterase (EC 3.1.4.12)	Spodoptera exigua	1	Ceramide biosynthetic process; Sphingomyelin catabolic process	sphingomyelin phosphodiesterase 1-like	0.0
319	T1SC36	Heat shock protein 70 cognate-2	Melitaea cinxia	1	Endoplasmic reticulum unfolded protein response	endoplasmic reticulum chaperone BiP	0.0
320	A0A7E5WL09	Uncharacterized protein LOC113503544	Trichoplusia ni	1	Lipid catabolic process	pancreatic triacylglycerol lipase-like	0.0
321	A0A194Q2M1	E3 ubiquitin-protein ligase UHRF1	Papilio xuthus	1	Protein ubiquitination; Regulation of macromolecule metabolic process	E3 ubiquitin-protein ligase UHRF1	0.0
322	A0A7E5X3Z8	Xaa-Pro aminopeptidase ApepP-like	Trichoplusia ni	1		xaa-Pro aminopeptidase ApepP-like	0.0
323	A0A2H1WE50	SFRICE_017429	Spodoptera frugiperda	1		xaa-Pro aminopeptidase ApepP-like	0.0
324	A0A835KZF1	Fumarylacetoacetase-like C-terminal domain-containing protein	Spodoptera exigua	1		fumarylacetoacetate hydrolase domain-containing protein 2-like	0.0
325	A0A835G9P1	Peptidase M14 carboxypeptidase A domain-containing protein	Spodoptera exigua	1	Proteolysis	carboxypeptidase b	0.0
326	A0A835L200	beta-fructofuranosidase (EC 3.2.1.26)	Spodoptera exigua	1	Carbohydrate metabolic process	beta-fructofuranosidase 2	0.0
327	A0A835L3K3	Galectin domain-containing protein	Spodoptera exigua	1		32 kDa beta-galactoside-binding lectin	0.0
328	A0A2W1BUI2	Peptidase S1 domain-containing protein	Helicoverpa armigera	1	Proteolysis	hypothetical protein B5X24_HaOG204818	0.0
329	A0A835GID7	Uncharacterized protein	Spodoptera exigua	1		xanthine dehydrogenase 1-like	0.0
330	A0A835GA83	Chitin-binding type-2 domain-containing protein	Spodoptera exigua	1		mucin-5AC isoform X1	0.0
331	A0A2H1WS60	SFRICE_013269	Spodoptera frugiperda	1		hemocytin isoform X1	0.0
332	A0A835G3W0	Carboxylesterase type B domain-containing protein	Spodoptera exigua	1		hypothetical protein HW555_013251	0.0
333	A0A835L9E0	Fibrillar collagen NC1 domain-containing protein	Spodoptera exigua	1	Extracellular matrix organization	fibril-forming collagen alpha chain-like	0.0
334	A0A835G2T7	Beta-1,3-glucan-binding protein	Spodoptera exigua	1	Carbohydrate metabolic process; Innate immune response	Beta-1,3-glucan-binding protein	0.0
335	A0A835GAR1	ZP domain-containing protein	Spodoptera exigua	1		nascent polypeptide-associated complex subunit alpha, muscle-specific form	0.0
336	A0A7E5WXR5	Uncharacterized protein LOC113506985	Trichoplusia ni	1		notch-like protein isoform X2	0.0
