# Supplementary material for: Proteomic Variation in the Oral Secretion of Spodoptera exigua and Spodoptera littoralis Larvae in Response to Different food Sources
Source: J Chem Ecol. 2025 Jan 24;51(1):10. doi: 10.1007/s10886-025-01571-9 (PMC11762215; doi:10.1007/s10886-025-01571-9)
Supplement: Supplementary file 2 — Supplementary Material 2 [file 10886_2025_1571_MOESM2_ESM.xlsx]

## Sheet: S. littoralis
No.	UniProt Accession no.	Uniprot Protein name	Organism	No. of Peptides	Biological Function (GO)	Blastp hit descriptor	e-Value
1	A0A835GF60	Uncharacterized protein	Spodoptera exigua	197	Peptide catabolic process; Proteolysis	membrane alanyl aminopeptidase-like isoform X2	0
2	B3F884	Trypsin-like serine protease	Spodoptera litura	149	Proteolysis	trypsin, alkaline C-like	3.81943e-144
3	A0A835GSB2	Peptidase S1 domain-containing protein	Spodoptera exigua	120	Proteolysis	transmembrane protease serine 9-like	0
4	C7FF06	Chymotrypsin-like protein	Spodoptera litura	93	Proteolysis	chymotrypsin-like protein precursor	0
5	A0A863CKP6	Polycalin	Spodoptera littoralis	79	Lipid metabolic process; Response to reactive oxygen species	chlorophyllide A binding protein isoform X2	0
6	A0A835GBG1	Peptidase S1 domain-containing protein	Spodoptera exigua	72	Proteolysis	trypsin, alkaline C-like	0
7	Q86M89	Chymotrypsin	Spodoptera frugiperda	69	Proteolysis	chymotrypsin precursor	0
8	A0A2H1V7Z9	SFRICE041909.2	Spodoptera frugiperda	65	Proteolysis	serine protease	0
9	A0A835GMS5	Peptidase S1 domain-containing protein	Spodoptera exigua	59	Proteolysis	transmembrane protease serine 9-like	0
10	A0A0X9I156	Serine protease	Spodoptera frugiperda	57	Proteolysis	serine protease	0
11	E2D741	Chymotrypsin-like protein 2	Spodoptera litura	55	Proteolysis	transmembrane protease serine 9-like	0
12	A0A835GCK8	DsRNase	Spodoptera exigua	48	Apoptotic DNA fragmentation	DNA/RNA non-specific endonuclease	0
13	O76954	Trypsin	Lacanobia oleracea	48	Proteolysis	trypsin, alkaline C-like	2.49065e-156
14	C4PFX2	SFRICE017990.2 (Trypsin)	Spodoptera frugiperda	43	Proteolysis	trypsin, alkaline C-like	1.40738e-143
15	I6T7S5	SP1	Spodoptera litura	43	Proteolysis	trypsin CFT-1-like	2.43188e-169
16	B3SVC5	Putative trypsin-like proteinase	Heliothis virescens	41	Proteolysis	putative trypsin-like proteinase	1.84201e-128
17	F6K706	Alpha-amylase (EC 3.2.1.1)	Mamestra configurata	38	Carbohydrate metabolic process	alpha-amylase 2-like	0
18	A0A2H1VM91	alpha-amylase (EC 3.2.1.1)	Spodoptera frugiperda	38	Carbohydrate metabolic process	alpha-amylase 4N-like	0
19	A0A835GPM4	Lipase domain-containing protein	Spodoptera exigua	38	Lipid catabolic process	Neutral lipase	0
20	A0A835G844	Peptidase S1 domain-containing protein	Spodoptera exigua	37	Proteolysis	serine protease	0
21	A0A2H1WQD6	SFRICE_013816	Spodoptera frugiperda	36	Carbohydrate metabolic process	chitin deacetylase 8	0
22	B1NLD4	Alpha-amylase (EC 3.2.1.1)	Helicoverpa armigera	34	Carbohydrate metabolic process	alpha-amylase 2	0
23	T2FE50	Beta-1,3-glucanase	Spodoptera litura	34	Carbohydrate metabolic process	beta-1,3-glucan-binding protein-like	0
24	A0A7D3SQB8	DNA/RNA non-specific endonuclease	Spodoptera litura	33	Apoptotic DNA fragmentation	DNA/RNA non-specific endonuclease	0
25	B7SVK5	Beta-1,3-glucanase	Spodoptera littoralis	31	Carbohydrate metabolic process	beta-1,3-glucan-binding protein-like	0
26	A0A2H1WP54	SFRICE_030280	Spodoptera frugiperda	30	Apoptotic DNA fragmentation	DNA/RNA non-specific endonuclease	0
27	B4X9A1	Trypsin T5	Heliothis virescens	28	Proteolysis	serine protease	1.07057e-155
28	A0A2H1VG89	SFRICE035631.2	Spodoptera frugiperda	27	Proteolysis	trypsin CFT-1-like	0
29	A0A835GQG9	Peptidase S1 domain-containing protein	Spodoptera exigua	26	Proteolysis	transmembrane protease serine 9-like	0
30	C9W8F7	Serine protease 1	Mamestra configurata	26	Proteolysis	trypsin, alkaline C-like	3.19214e-169
31	R4I4D0	Alkaline phosphatase (EC 3.1.3.1)	Spodoptera litura	24	Dephosphorylation	alkaline phosphatase	0
32	A0A7T0L3S1	Alkaline phosphatase (EC 3.1.3.1)	Spodoptera frugiperda	23	Dephosphorylation	alkaline phosphatase	0
33	A0A835L4B5	Alkaline phosphatase (EC 3.1.3.1)	Spodoptera exigua	23	Dephosphorylation	alkaline phosphatase	0
34	A0A835GUZ7	NodB homology domain-containing protein	Spodoptera exigua	23	Carbohydrate metabolic process	chitin deacetylase 7	0
35	B3SVC6	Putative trypsin-like proteinase	Heliothis virescens	23	Proteolysis	putative trypsin-like proteinase	1.10199e-126
36	A0A835G6J5	Peptidase S1 domain-containing protein	Spodoptera exigua	23	Proteolysis	serine protease	0
37	A0A2H1W7Z3	SFRICE_023173	Spodoptera frugiperda	22	Lipid catabolic process	pancreatic triacylglycerol lipase-like	2.88192e-152
38	A0A835L1P3	Peptidase S1 domain-containing protein	Spodoptera exigua	22	Proteolysis	trypsin, alkaline C-like	0
39	O18440	Trypsin-like protease	Helicoverpa armigera	22	Proteolysis	trypsin-like protease	8.59902e-161
40	A0A835GRV1	Alpha-amylase (EC 3.2.1.1)	Spodoptera exigua	21	Carbohydrate metabolic process	alpha-amylase 2	0
41	A0A835G5T4	Lipase domain-containing protein	Spodoptera exigua	21	Lipid catabolic process	pancreatic triacylglycerol lipase-like	0
42	A0A2H1V6Z6	SFRICE_001575	Spodoptera frugiperda	20	Lipid catabolic process	lipase member H-like	0
43	A0A835G5P8	Peptidase S1 domain-containing protein	Spodoptera exigua	20	Proteolysis	serine protease	0
44	A0A835L3B0	Alkaline phosphatase (EC 3.1.3.1)	Spodoptera exigua	18	Dephosphorylation	membrane-bound alkaline phosphatase-like	0
45	A0A835L8T6	Peptidase S1 domain-containing protein	Spodoptera exigua	18	Proteolysis	transmembrane protease serine 9-like	0
46	A0A2H1W173	SFRICE_000211	Spodoptera frugiperda	18	Proteolysis	transmembrane protease serine 9-like	0
47	A0A835GRZ5	Peptidase S1 domain-containing protein	Spodoptera exigua	18	Proteolysis	transmembrane protease serine 9-like	0
48	A0A835GCL2	Uncharacterized protein	Spodoptera exigua	15		hypothetical protein HW555_009636	0
49	A0A2H1W8U7	SFRICE_025759	Spodoptera frugiperda	15	Response to oxidative stress	peroxidase-like	0
50	A0A2H1VCC5	SFRICE_006521	Spodoptera frugiperda	15	Proteolysis	transmembrane protease serine 9-like	0
51	A0A2H1WNB6	SFRICE038381.2	Spodoptera frugiperda	15	Proteolysis	trypsin, alkaline C-like	5.74546e-159
52	A0A2H1X0X9	Alpha-amylase (EC 3.2.1.1)	Spodoptera frugiperda	14	Carbohydrate metabolic process	alpha-amylase 2-like	0
53	Q4G6A5	Midgut class 1 aminopeptidase N	Spodoptera exigua	14	Peptide catabolic process; Proteolysis	aminopeptidase N1	0
54	A0A2W1BGQ7	Peptidase S1 domain-containing protein	Helicoverpa armigera	14	Proteolysis	serine protease	1.73459e-157
55	A0A2H1W4N7	SFRICE024199.2 (SFRICE042002.2)	Spodoptera frugiperda	14	Proteolysis	trypsin, alkaline C-like	3.25782e-154
56	A0A2W1BF78	Peptidase S1 domain-containing protein	Helicoverpa armigera	14	Proteolysis	trypsin CFT-1-like	9.1143e-174
57	A0A2H1VIC7	SFRICE_034459	Spodoptera frugiperda	14	Proteolysis	trypsin CFT-1-like	1.48162e-160
58	A0A2H1VG23	SFRICE_010709	Spodoptera frugiperda	13	Peptide catabolic process; Proteolysis	aminopeptidase N	0
59	D7RZZ7	Chymotrypsin	Helicoverpa armigera	13	Proteolysis	chymotrypsin	0
60	E7D007	Serine protease 55	Mamestra configurata	13	Proteolysis	chymotrypsin-like protease	0
61	A0A2H1VW00	SFRICE_027335	Spodoptera frugiperda	13	Proteolysis	serine protease	0
62	C9W8H0	Serine protease 33	Mamestra configurata	13	Proteolysis	serine protease 33	0
63	A0A835L635	Peptidase S1 domain-containing protein	Spodoptera exigua	13	Proteolysis	trypsin, alkaline C-like	0
64	A0A4C1UHN5	alpha-amylase (EC 3.2.1.1)	Eumeta variegata	12	Carbohydrate metabolic process	alpha-amylase 2-like	0
65	A0A7G7LN54	Aminopeptidase	Spodoptera frugiperda	12	Peptide catabolic process; Proteolysis	aminopeptidase N1	0
66	A0A835L5V6	Peptidase M14 carboxypeptidase A domain-containing protein	Spodoptera exigua	12	Proteolysis	carboxypeptidase B-like	0
67	A0A2H1W841	SFRICE_029374	Spodoptera frugiperda	12	Fatty acid biosynthetic process; triglyceride catabolic process [GO:0019433]	pancreatic lipase-related protein 2-like	2.11501e-99
68	A0A2H1VEM5	SFRICE_008455	Spodoptera frugiperda	12	Lipid catabolic process	pancreatic lipase-related protein 2-like	6.89969e-125
69	A0A835L7X2	Peptidase S1 domain-containing protein	Spodoptera exigua	12	Proteolysis	transmembrane protease serine 3-like	0
70	A0A835L4N6	Peptidase S1 domain-containing protein	Spodoptera exigua	12	Proteolysis	transmembrane protease serine 9-like	0
71	A0A2H1WEE4	SFRICE_022284 (Trypsin, alkaline C-like isoform X1)	Spodoptera frugiperda	12	Proteolysis	trypsin, alkaline C-like isoform X2	2.87033e-174
72	A0A2H1WV09	SFRICE_035522	Spodoptera frugiperda	12		uncharacterized protein LOC118279918	1.77173e-168
73	A0A2H1W8V8	SFRICE_005962	Spodoptera frugiperda	12	Biotin metabolic process	vanin-like protein 2 isoform X3	0
74	A0A835GKF7	Peptidase M14 carboxypeptidase A domain-containing protein	Spodoptera exigua	11	Proteolysis	carboxypeptidase B-like	0
75	A0A2H1WQ34	SFRICE_036629	Spodoptera frugiperda	11	Glycine betaine biosynthetic process from choline	ecdysone oxidase-like	0
76	A0A835GSD4	Lipase domain-containing protein	Spodoptera exigua	11	Lipid catabolic process	pancreatic triacylglycerol lipase-like	0
77	D2KHJ0	Trehalase (EC 3.2.1.28) (Alpha-trehalose glucohydrolase)	Spodoptera litura	11	Trehalose catabolic process	soluble trehalase	0
78	A0A835KYW7	Peptidase S1 domain-containing protein	Spodoptera exigua	11	Proteolysis	trypsin, alkaline C-like	7.87019e-180
79	A0A835GJJ6	CN hydrolase domain-containing protein	Spodoptera exigua	11	Biotin metabolic process	vanin-like protein 2 isoform X1	0
80	R4I3I6	Cadherin-like receptor	Spodoptera litura	10	Homophilic cell adhesion via plasma membrane adhesion molecules	cadherin-like protein	0
81	C9W8G0	Serine protease 35	Mamestra configurata	10	Proteolysis	chymotrypsin-like protease	0
82	A0A835G4J7	Lipase domain-containing protein	Spodoptera exigua	10	Lipid catabolic process	pancreatic lipase-related protein 2-like	0
83	A0A835G8F5	Lipase domain-containing protein	Spodoptera exigua	10	Lipid catabolic process	pancreatic triacylglycerol lipase-like	0
84	A0A835L9D5	Peroxidase	Spodoptera exigua	10	Response to oxidative stress	peroxidase-like	0
85	A0A835GJV8	Peptidase S1 domain-containing protein	Spodoptera exigua	10	Proteolysis	transmembrane protease serine 9-like	0
86	A0A7E5WMC9	Alpha-amylase (EC 3.2.1.1)	Trichoplusia ni	9	Carbohydrate metabolic process	alpha-amylase 2-like	0
87	Q4G6A4	Aminopeptidase (EC 3.4.11.-)	Spodoptera exigua	9	Peptide catabolic process; Proteolysis	aminopeptidase N-like	0
88	A0A2H1WS36	SFRICE_029997	Spodoptera frugiperda	9	Proteolysis	apoptotic chromatin condensation inducer in the nucleus-like	0
89	A0A2H1WEC1	SFRICE_028453	Spodoptera frugiperda	9	Proteolysis	CLIP domain-containing serine protease 2-like	0
90	A0A835GU81	Peptidase S1 domain-containing protein	Spodoptera exigua	9	Proteolysis	collagenase-like isoform X3	0
91	A0A2H1VVS9	SFRICE_004989	Spodoptera frugiperda	9	Peptide catabolic process; Proteolysis	membrane alanyl aminopeptidase-like isoform X2	0
92	A0A2H1WUQ4	SFRICE_031590	Spodoptera frugiperda	9	Proteolysis	serine protease	1.21819e-108
93	A0A2H1W3R1	SFRICE_013385	Spodoptera frugiperda	9	Proteolysis	trypsin CFT-1-like	0
94	A0A2H1WCA6	SFRICE_004230	Spodoptera frugiperda	8	Proteolysis	carboxypeptidase B-like	0
95	L7X1F1	Peritrophin-like protein	Spodoptera litura	8		chitin binding protein	0
96	E7D017	Serine protease 65	Mamestra configurata	8	Proteolysis	chymotrypsin-like protease	0
97	A0A2H1VUD4	SFRICE_011749	Spodoptera frugiperda	8	Lipid catabolic process	Lipase member H	0
98	G3GBT4	Alkaline phosphatase (EC 3.1.3.1)	Trichoplusia ni	8	Dephosphorylation	membrane-bound alkaline phosphatase-like	0
99	A0A2H1VK00	SFRICE_002762	Spodoptera frugiperda	8	Lipid catabolic process	pancreatic lipase-related protein 2-like	5.12135e-130
100	A0A2H1VLN0	SFRICE_002763	Spodoptera frugiperda	8	Lipid catabolic process	pancreatic lipase-related protein 2-like	0
101	A0A2H1VXQ6	SFRICE_019245	Spodoptera frugiperda	8	Lipid catabolic process	pancreatic triacylglycerol lipase-like	0
102	A0A2H1WMW1	Bee-milk protein	Spodoptera frugiperda	8		protein yellow isoform X3	0
103	A0A2H1W3L1	SFRICE_013388	Spodoptera frugiperda	8	Proteolysis	transmembrane protease serine 9-like	0
104	A0A894I3W9	Aminopeptidase (EC 3.4.11.-)	Chrysodeixis includens	7	Peptide catabolic process; Proteolysis	aminopeptidase N1	0
105	A0A2H1VRH3	SFRICE_017305	Spodoptera frugiperda	7		antichymotrypsin-1 isoform X1	0
106	A0A2H1VNH7	SFRICE_023291	Spodoptera frugiperda	7	Proteolysis	carboxypeptidase B-like	0
107	A0A835L371	Peptidase M14 carboxypeptidase A domain-containing protein	Spodoptera exigua	7	Proteolysis	carboxypeptidase B-like	0
108	A0A2H1W5D5	SFRICE_011098	Spodoptera frugiperda	7		glucose dehydrogenase [FAD, quinone]	0
109	A0A2H1VKA4	SFRICE_025921	Spodoptera frugiperda	7		hypothetical protein SFRURICE_021507	1.55238e-152
110	A0A835LCD4	Lipase	Spodoptera exigua	7	Lipid catabolic process	lipase 3-like	0
111	A0A2H1WZN4	Lipase	Spodoptera frugiperda	7	Lipid catabolic process	lipase 3-like	0
112	A0A835GQW8	Lipase domain-containing protein	Spodoptera exigua	7	Lipid catabolic process	lipase member H-like	0
113	A0A835GUC0	Bee-milk protein	Spodoptera exigua	7		major royal jelly protein 1-like isoform X1	0
114	A0A2H1WZJ8	SFRICE_009672	Spodoptera frugiperda	7	Peptide catabolic process; Proteolysis	membrane alanyl aminopeptidase	0
115	A0A6J1P6C0	Aminopeptidase (EC 3.4.11.-)	Bicyclus anynana (Squinting bush brown butterfly)	7	Peptide catabolic process; Proteolysis	membrane alanyl aminopeptidase-like	0
116	B2ZGH6	Pancreatic lipase 1	Mamestra configurata	7	Lipid catabolic process	pancreatic lipase-related protein 2-like	0
117	A0A2H1VU53	SFRICE_011751	Spodoptera frugiperda	7	Lipid catabolic process	pancreatic triacylglycerol lipase-like	0
118	I0B5X3	REPAT1	Spodoptera littoralis	7		REPAT1	1.24331e-95
119	A0A835GRX4	Peptidase S1 domain-containing protein	Spodoptera exigua	7	Proteolysis	serine protease 28	2.46626e-147
120	A0A2H1WIG0	Sphingomyelin phosphodiesterase (EC 3.1.4.12)	Spodoptera frugiperda	7	Ceramide biosynthetic process; Sphingomyelin catabolic process	sphingomyelin phosphodiesterase 1-like	0
121	A0A2H1X2D3	SFRICE_026126	Spodoptera frugiperda	7	Proteolysis	transmembrane protease serine 9	0
122	A0A2H1VG38	SFRICE_001329	Spodoptera frugiperda	7	Proteolysis	transmembrane protease serine 9-like	0
123	A0A835LFA9	Peptidase S1 domain-containing protein	Spodoptera exigua	7	Proteolysis	transmembrane protease serine 9-like	0
124	A0A835GLH1	Peptidase S1 domain-containing protein	Spodoptera exigua	7	Proteolysis	trypsin CFT-1-like	1.2636e-178
125	A0A835L3E7	N-acyl-aliphatic-L-amino acid amidohydrolase (EC 3.5.1.14) (N-acyl-L-amino-acid amidohydrolase)	Spodoptera exigua	6	Amino acid metabolic process	aminoacylase 1	0
126	A0A2H1VTD2	SFRICE_029631	Spodoptera frugiperda	6	Proteolysis	brachyurin-like	0
127	A0A2A4JVA8	Lipocalin/cytosolic fatty-acid binding domain-containing protein	Heliothis virescens	6	Lipid metabolic process; Response to reactive oxygen species	chlorophyllide A binding protein isoform X1	0
128	A0A7D3SQ65	DNA/RNA non-specific endonuclease	Spodoptera litura	6	Apoptotic DNA fragmentation	DNA/RNA non-specific endonuclease	0
129	A0A835GEA1	Lipase	Spodoptera exigua	6	Lipid catabolic process	lipase 1-like	0
130	A0A835G810	Lipase domain-containing protein	Spodoptera exigua	6	Lipid catabolic process	pancreatic lipase-related protein 2-like	0
131	A0A2A4K3P3	Lipase domain-containing protein	Heliothis virescens	6	Lipid catabolic process	pancreatic triacylglycerol lipase-like	0
132	A0A835GSD2	Lipase domain-containing protein	Spodoptera exigua	6	Lipid catabolic process	pancreatic triacylglycerol lipase-like	0
133	A0A7E5VQT6	Uncharacterized protein LOC113495901	Trichoplusia ni	6	Proteolysis	transmembrane protease serine 9-like	0
134	I6SN86	SP2	Spodoptera litura	6	Proteolysis	trypsin, alkaline C-like	7.39249e-156
135	A0A2H1X1G4	SFRICE_022502	Spodoptera frugiperda	6		uncharacterized protein LOC118275829	2.65715e-145
136	G8EJ31	N-acyl-aliphatic-L-amino acid amidohydrolase (EC 3.5.1.14) (N-acyl-L-amino-acid amidohydrolase)	Spodoptera frugiperda	5	Amino acid metabolic process	aminoacylase 1	0
137	B0LJE2	Angiotensin-converting enzyme (EC 3.4.-.-)	Spodoptera littoralis	5	Positive regulation of systemic arterial blood pressure; Proteolysis; Regulation of systemic arterial blood pressure by renin-angiotensin	angiotensin-converting enzyme isoform X3	0
138	A0A2H1V7I0	Angiotensin-converting enzyme (EC 3.4.-.-)	Spodoptera frugiperda	5	Positive regulation of systemic arterial blood pressure; Proteolysis; Regulation of systemic arterial blood pressure by renin-angiotensin	angiotensin-converting enzyme isoform X3	0
139	A0A835L5Y2	Peptidase M14 carboxypeptidase A domain-containing protein	Spodoptera exigua	5	Proteolysis	carboxypeptidase B-like	0
140	I4DM00	Very low-density lipoprotein receptor	Papilio polytes	5	Carbohydrate metabolic process	chitin deacetylase 1 isoform X2	0
141	A0A2H1VC77	SFRICE_021328	Spodoptera frugiperda	5	Proteolysis	chymotrypsin BI-like isoform X1	0
142	A0A2H1WY09	SFRICE_006182	Spodoptera frugiperda	5	Glutathione catabolic process	glutathione hydrolase 1 proenzyme-like	0
143	A0A2I6RJN9	Carboxylic ester hydrolase (EC 3.1.1.-)	Spodoptera litura	5		juvenile hormone esterase-like	0
144	A0A076VDI4	Aminopeptidase (EC 3.4.11.-)	Spodoptera exigua	5	Peptide catabolic process; Proteolysis	membrane alanyl aminopeptidase-like	0
145	A0A2H1WN81	SFRICE_039201	Spodoptera frugiperda	5		NPC intracellular cholesterol transporter 2	1.6738e-40
146	A0A835G662	MD-2-related lipid-recognition domain-containing protein	Spodoptera exigua	5	Sterol transport	NPC intracellular cholesterol transporter 2	1.43721e-100
147	A0A0X9HJY6	Collagenase (SFRICE005206.2) (Serine protease)	Spodoptera frugiperda	5	Proteolysis	transmembrane protease serine 9-like	0
148	A0A2H1WE50	SFRICE_017429	Spodoptera frugiperda	5		xaa-Pro aminopeptidase ApepP-like	0
149	A0A835G8S8	carboxylesterase (EC 3.1.1.1)	Spodoptera exigua	4		antennal esterase CXE31	0
150	A0A835GJ98	Serpin domain-containing protein	Spodoptera exigua	4		antichymotrypsin-1 isoform X9	0
151	A0A2H1VCG8	SFRICE_017138	Spodoptera frugiperda	4	AMP catabolic process	apyrase-like	0
152	A0A835KZ05	Apyrase	Spodoptera exigua	4	AMP catabolic process	apyrase-like	0
153	A0A6J1WLG7	Carboxypeptidase B-like	Galleria mellonella	4	Proteolysis	carboxypeptidase B-like	0
154	Q9GV44	Endchitinase (Endochitinase)	Spodoptera litura	4	Carbohydrate metabolic process; Chitin catabolic process	Chitinase	0
155	A0A2H1V4R2	SFRICE_038620	Spodoptera frugiperda	4	Glycine betaine biosynthetic process from choline	ecdysone oxidase-like	0
156	A0A2H1WWG5	SFRICE_028601	Spodoptera frugiperda	4	Proteolysis	fibroin heavy chain-like isoform X3	3.04053e-112
157	A0A2H1W7K8	folate gamma-glutamyl hydrolase (EC 3.4.19.9)	Spodoptera frugiperda	4	Glutamine metabolic process; Tetrahydrofolylpolyglutamate metabolic process	gamma-glutamyl hydrolase A-like isoform X1	0
158	A0A835GHN3	CUB domain-containing protein	Spodoptera exigua	4		hypothetical protein HW555_006115	0
159	A0A835G354	Lipocalin/cytosolic fatty-acid binding domain-containing protein	Spodoptera exigua	4	Lipid metabolic process; Response to reactive oxygen species	hypothetical protein HW555_012604	0
160	A0A2H1X1E9	SFRICE_026070	Spodoptera frugiperda	4	Lipid metabolic process; Response to reactive oxygen species	hypothetical protein SFRURICE_005838	0
161	A0A2H1VST2	SFRICE_007157	Spodoptera frugiperda	4		hypothetical protein SFRURICE_017454	0
162	A0A835GD26	Glucosylceramidase (EC 3.2.1.45)	Spodoptera exigua	4	Glucosylceramide catabolic process	lysosomal acid glucosylceramidase-like	0
163	L8B8V1	Glucosidase II subunit alpha	Spodoptera frugiperda	4	Carbohydrate metabolic process; N-glycan processing	neutral alpha-glucosidase AB isoform X1	0
164	A0A835GSR7	Lipase domain-containing protein	Spodoptera exigua	4	Lipid catabolic process	pancreatic triacylglycerol lipase-like	0
165	F6K6Y8	Insect intestinal lipase 6	Mamestra configurata	4	Lipid catabolic process	pancreatic triacylglycerol lipase-like	0
166	A0A172MAS3	Polycalin	Spodoptera exigua	4	Lipid metabolic process; Response to reactive oxygen species	polycalin	0
167	I0B5X0	REPAT43	Spodoptera littoralis	4		REPAT43	9.72997e-110
168	A0A0N0PCI5	Collagenase	Papilio machaon	4	Proteolysis	retinitis pigmentosa 1-like 1 protein	1.23039e-57
169	A0A835GJ46	Peptidase S1 domain-containing protein	Spodoptera exigua	4	Proteolysis	serine protease 53-like	0
170	A0A2H1VH25	SFRICE_017178	Spodoptera frugiperda	4	Iron ion transport	transferrin-like	0
171	A0A2H1X112	SFRICE_033095	Spodoptera frugiperda	4	Proteolysis	transmembrane protease serine 9	2.75289e-169
172	A0A2A4K2W7	CN hydrolase domain-containing protein	Heliothis virescens	4	Biotin metabolic process	vanin-like protein 2 isoform X1	0
173	A0A2H1WTE2	SFRICE_027071	Spodoptera frugiperda	4	Proteolysis	venom dipeptidyl peptidase 4-like isoform X1	0
174	W0FXU8	Beta-actin	Cydia pomonella (Codling moth)	3	Anatomical structure morphogenesis; Regulation of transcription by RNA polymerase II	actin, clone 403	0
175	A0A835KY56	Carboxylic ester hydrolase (EC 3.1.1.-)	Spodoptera exigua	3		antennal esterase CXE14	0
176	A0A835G359	Insecticyanin 1	Spodoptera exigua	3	Lipid metabolic process; Response to reactive oxygen species	biliverdin binding protein-1	3.60025e-124
177	A0A8B8IMV7	Uncharacterized protein LOC113401923	Vanessa tameamea	3	Carbohydrate metabolic process	chitin deacetylase 8-like	0
178	A0A194PXI1	NodB homology domain-containing protein	Papilio xuthus	3	Carbohydrate metabolic process	chitin deacetylase 8-like	0
179	A0A835LAD2	Peptidase S1 domain-containing protein	Spodoptera exigua	3	Proteolysis	chymotrypsin-like serine protease 6	0
180	A0A835L6M0	Uncharacterized protein	Spodoptera exigua	3		fatty acid-binding protein 1-like	3.63688e-125
181	A0A2H1VF08	SFRICE_012887	Spodoptera frugiperda	3	Glycine betaine biosynthetic process from choline	glucose dehydrogenase [FAD, quinone]-like	0
182	A0A2H1V724	SFRICE_001576	Spodoptera frugiperda	3	Lipid catabolic process	lipase member H-like	0
183	A0A2H1VA54	Glucosylceramidase (EC 3.2.1.45)	Spodoptera frugiperda	3	Glucosylceramide catabolic process	lysosomal acid glucosylceramidase-like	2.33245e-123
184	A0A6G5NKS8	Aminopeptidase N3a	Plutella xylostella	3	Peptide catabolic process; Proteolysis	membrane alanyl aminopeptidase-like	0
185	A0A835L0F3	Uncharacterized protein	Spodoptera exigua	3	Multicellular organism reproduction	mite allergen Der f 7-like	1.92986e-170
186	A0A835L9T9	Uncharacterized protein	Spodoptera exigua	3	Carbohydrate metabolic process	myogenesis-regulating glycosidase-like	0
187	A0A194PYJ7	Pancreatic lipase-related protein 2	Papilio xuthus	3	Lipid catabolic process	pancreatic lipase-related protein 2-like	0
188	A0A6J2KMQ7	Pancreatic lipase-related protein 2-like	Bombyx mandarina	3	Lipid catabolic process	pancreatic triacylglycerol lipase-like	0
189	A0A835L8H5	Lipase domain-containing protein	Spodoptera exigua	3	Lipid catabolic process	pancreatic triacylglycerol lipase-like	0
190	I0B5W7	REPAT40	Spodoptera littoralis	3		probable salivary secreted peptide	5.50442e-89
191	A0A2A4K9N9	Reelin domain-containing protein	Heliothis virescens	3	Defense response to bacterium; Innate immune response	putative defense protein Hdd11	9.31192e-91
192	I0B5W8	REPAT46	Spodoptera littoralis	3		REPAT46	3.24229e-88
193	I0B5X5	REPAT6	Spodoptera littoralis	3		REPAT6, partial	3.75213e-64
194	C9W8I9	Serine protease 48	Mamestra configurata	3	Proteolysis	serine protease 48	0
195	I1VZJ3	MG7	Helicoverpa armigera	3		uncharacterized protein LOC111357533	4.52402e-85
196	A0A7E5X183	Venom dipeptidyl peptidase 4-like isoform X2	Trichoplusia ni	3	Proteolysis	venom dipeptidyl peptidase 4-like isoform X1	0
197	A0A2H1VA65	SFRICE_011944	Spodoptera frugiperda	3		xanthine dehydrogenase-like	0
198	A0A835L0H0	Uncharacterized protein	Spodoptera exigua	2		27 kDa hemolymph protein	3.34466e-171
199	Q5UVJ2	Aminopeptidase N	Spodoptera exigua	2	Peptide catabolic process; Proteolysis	aminopeptidase N	0
200	A0A2H1V7F0	SFRICE_004613	Spodoptera frugiperda	2	Peptide catabolic process; Proteolysis	aminopeptidase N	0
201	A0A2H1WRP2	Carboxylic ester hydrolase (EC 3.1.1.-)	Spodoptera frugiperda	2		bile salt-activated lipase-like	0
202	A0A2H1VA23	SFRICE_005155	Spodoptera frugiperda	2	Proteolysis	carboxypeptidase B	0
203	D3JXJ8	Carboxypeptidase	Spodoptera frugiperda	2	Proteolysis	carboxypeptidase B isoform X5	0
204	A0A2H1VYG5	SFRICE_019009	Spodoptera frugiperda	2	Proteolysis	carboxypeptidase B-like	0
205	H9U5T8	Catalase (EC 1.11.1.6)	Spodoptera litura	2	hydrogen peroxide catabolic process [GO:0042744]; Response to hydrogen peroxide	catalase	0
206	A0A386IRS6	alpha-glucosidase (EC 3.2.1.20)	Papilio xuthus	2	Carbohydrate metabolic process	Chain A, Sucrose hydrolase	0
207	A0A2H1V6W6	SFRICE005206.2	Spodoptera frugiperda	2	Proteolysis	chymotrypsin-like serine protease precursor	0
208	A0A835KZS4	Peptidase S1 domain-containing protein	Spodoptera exigua	2	Proteolysis	collagenase-like isoform X1	0
209	A0A7E5VPX7	Collagenase-like isoform X3	Trichoplusia ni	2	Proteolysis	collagenase-like isoform X1	0
210	J9XNY4	Cytochrome c	Spodoptera litura	2	Mitochondrial electron transport, cytochrome c to oxygen; mitochondrial electron transport, ubiquinol to cytochrome c [GO:0006122]	cytochrome c	1.05694e-75
211	A0A2H1W0N8	SFRICE_004608	Spodoptera frugiperda	2	Fatty acid transport	fatty acid-binding protein 2-like	1.49683e-77
212	A0A835GFU1	Uncharacterized protein	Spodoptera exigua	2		hypothetical protein HW555_007108	2.36347e-180
213	D3GDM6	Carboxylic ester hydrolase (EC 3.1.1.-)	Spodoptera littoralis	2		juvenile hormone esterase-like	0
214	A0A2H1VT83	SFRICE_025946	Spodoptera frugiperda	2	Lipid metabolic process	lipase 3-like	0
215	A0A835GQI2	Uncharacterized protein	Spodoptera exigua	2	Carbohydrate metabolic process	myrosinase 1 isoform X1	0
216	A0A835G5C7	Lipase domain-containing protein	Spodoptera exigua	2	Lipid catabolic process	pancreatic lipase-related protein 2-like	0
217	A0S6A0	tyrosinase (EC 1.14.18.1)	Spodoptera frugiperda	2	Melanin metabolic process	phenoloxidase subunit 1	0
218	Q9NB78	Trypsin Hz42	Helicoverpa zea	2	Proteolysis	putative trypsin-like proteinase	2.18984e-120
219	I0B5X2	REPAT2	Spodoptera littoralis	2		REPAT2	5.36089e-86
220	A0A835GBP2	Peptidase S1 domain-containing protein	Spodoptera exigua	2	Proteolysis	serine protease gd-like isoform X7	0
221	A0A2H1VW13	SFRICE_013424	Spodoptera frugiperda	2	Proteolysis	transmembrane protease serine 9-like	0
222	A0A2H1V654	SFRICE035959.2	Spodoptera frugiperda	2	Proteolysis	trypsin, alkaline B-like	0
223	A0A835GLV9	Peptidase S1 domain-containing protein	Spodoptera exigua	2	Proteolysis	trypsin, alkaline B-like	0
224	A0A2H1V0M7	SFRICE017772.2	Spodoptera frugiperda	2	Proteolysis	trypsin, alkaline C-like	0
225	A0A2H1VQY4	SFRICE_006509	Spodoptera frugiperda	2	Proteolysis	trypsin-7 isoform X1	0
226	A0A2A4JIL6	Peptidase M24 domain-containing protein	Heliothis virescens	2		xaa-Pro aminopeptidase ApepP-like	0
227	A0A835L1N4	Midgut protein	Spodoptera exigua	1		363_100_1 protein	0
228	A0A2H1WRC9	SFRICE_026532	Spodoptera frugiperda	1		363_100_1 protein	0
229	A0A835GFL0	5-hydroxyisourate hydrolase (HIU hydrolase) (HIUHase) (EC 3.5.2.17)	Spodoptera exigua	1	Purine nucleobase metabolic process	5-hydroxyisourate hydrolase	5.34426e-79
230	A0A4C1WXU9	Calcium-independent phospholipase A2-gamma	Eumeta variegata	1	Arachidonic acid metabolic process; Lipid catabolic process	calcium-independent phospholipase A2-gamma-like	0
231	A0A2A4J7I0	Calreticulin	Heliothis virescens	1	Protein folding; Response to stimulus	calreticulin	0
232	D5G3D3	Carboxylic ester hydrolase (EC 3.1.1.-)	Helicoverpa armigera	1		carboxyl/choline esterase CCE001f	0
233	A0A2H1VLT9	SFRICE_028752	Spodoptera frugiperda	1	Proteolysis	carboxypeptidase B-like	0
234	A0A835GM69	Peroxidase	Spodoptera exigua	1	Response to oxidative stress	chorion peroxidase-like	0
235	A0A194QM23	Collagenase	Papilio xuthus	1	Proteolysis	collagenase-like	5.10364e-177
236	A0A194Q123	Collagenase	Papilio xuthus	1	Proteolysis	collagenase-like	0
237	S5G1I9	Enolase (EC 4.2.1.11) (2-phospho-D-glycerate hydro-lyase) (2-phosphoglycerate dehydratase)	Spodoptera litura	1	Glycolytic process	enolase isoform X2	0
238	A0A835GQ89	Glucose-methanol-choline oxidoreductase N-terminal domain-containing protein	Spodoptera exigua	1	Glycine betaine biosynthetic process from choline	glucose dehydrogenase [FAD, quinone]-like	0
239	A0A835L1I6	Glyceraldehyde 3-phosphate dehydrogenase NAD(P) binding domain-containing protein	Spodoptera exigua	1	Glucose metabolic process	glyceraldehyde-3-phosphate dehydrogenase 2	4.6614e-125
240	A0A2H1VX95	SFRICE_014069	Spodoptera frugiperda	1	Proteolysis	granzyme M-like	0
241	A0A4C1ZZX8	Uncharacterized protein	Eumeta variegata	1		hypothetical protein EVAR_63193_1	2.46522e-87
242	A0A835LF30	Uncharacterized protein	Spodoptera exigua	1		hypothetical protein HW555_001672	1.00031e-86
243	A0A835LDJ4	ZP domain-containing protein	Spodoptera exigua	1		hypothetical protein HW555_003207	0
244	A0A835L0Z4	Uncharacterized protein	Spodoptera exigua	1		hypothetical protein HW555_011034	6.40747e-170
245	A0A835G356	TIL domain-containing protein	Spodoptera exigua	1		inducible metalloproteinase inhibitor protein-like	0
246	C0L9D8	Insect intestinal mucin 2	Mamestra configurata	1		integumentary mucin C,1-like	3.53981e-104
247	A0A835GPA3	Lactase-phlorizin hydrolase	Spodoptera exigua	1	Carbohydrate catabolic process	lactase-phlorizin hydrolase-like	0
248	A0A835L4T3	Serpin domain-containing protein	Spodoptera exigua	1		leukocyte elastase inhibitor B-like	0
249	A0A7E5WF57	Lipase	Trichoplusia ni	1	Lipid catabolic process	lipase 3-like	0
250	A0A7E5X433	Glucosylceramidase (EC 3.2.1.45)	Trichoplusia ni	1	Glucosylceramide catabolic process	lysosomal acid glucosylceramidase-like	0
251	A0A1E1W8A9	Bee-milk protein	Pectinophora gossypiella	1		major royal jelly protein 1-like isoform X1	0
252	A0A2W1BQ60	alpha-glucosidase (EC 3.2.1.20)	Helicoverpa armigera	1	Carbohydrate metabolic process	maltase A1-like	0
253	A0A821YIU7	Aminopeptidase (EC 3.4.11.-)	Pieris macdunnoughi	1	Peptide catabolic process; Proteolysis	membrane alanyl aminopeptidase-like	0
254	A0A2H1WTZ1	SFRICE_031535	Spodoptera frugiperda	1	Proteolysis	mucin-2 isoform X8	8.6446e-157
255	A0A821SNN0	Uncharacterized protein	Pieris macdunnoughi	1	Carbohydrate catabolic process	myrosinase 1-like	0
256	A0A835GGM4	carboxylesterase (EC 3.1.1.1)	Spodoptera exigua	1		neuroligin-4, X-linked-like	0
257	A0A4C1WVU3	Uncharacterized protein	Eumeta variegata	1		Nucleic-acid-binding protein from transposon X-element	7.58038e-88
258	H8YI03	Nucleoside diphosphate kinase (EC 2.7.4.6)	Spodoptera litura	1	CTP biosynthetic process; GTP biosynthetic process; phosphorylation; UTP biosynthetic process	nucleoside diphosphate kinase	7.47124e-129
259	M4TAA6	Odorant binding protein 6	Spodoptera exigua	1		odorant binding protein 6	9.81312e-102
260	A0A2H1VF97	SFRICE_024630	Spodoptera frugiperda	1	Lipid catabolic process	pancreatic triacylglycerol lipase-like	9.2604e-33
261	A0A2A4IWH5	Lipase domain-containing protein	Heliothis virescens	1	Lipid catabolic process	pancreatic triacylglycerol lipase-like	0
262	A0A2H1V4G6	SFRICE041871.2	Spodoptera frugiperda	1		para-nitrobenzyl esterase-like	0
263	A0A2H1WBG2	SFRICE_005346	Spodoptera frugiperda	1	Response to oxidative stress	peroxidase-like isoform X1	0
264	A0A835GR79	Uncharacterized protein	Spodoptera exigua	1	Lipid metabolic process	PI-PLC X domain-containing protein 3-like	0
265	I0B5T0	REPAT10	Spodoptera exigua	1		REPAT10	1.05138e-95
266	A0A2H1W9D8	SFRICE_017253	Spodoptera frugiperda	1	Proteolysis	retinoid-inducible serine carboxypeptidase-like	0
267	A0A835G9U0	Retinoid-inducible serine carboxypeptidase	Spodoptera exigua	1	Proteolysis	retinoid-inducible serine carboxypeptidase-like	0
268	A0A835L6D5	Serpin domain-containing protein	Spodoptera exigua	1		serine protease inhibitor 88Ea-like	0
269	A0A6J1NNW1	Collagenase-like isoform X1	Bicyclus anynana	1	Proteolysis	transmembrane protease serine 9-like	0
270	S4NXG0	Ubiquitin-ribosomal protein eS31 fusion protein	Pararge aegeria	1	Modification-dependent protein catabolic process; protein ubiquitination; translation	Ubiquitin-40S ribosomal protein S27a	5.84465e-90
271	F2YHL8	Aminopeptidase P-like protein (EC 3.4.11.9)	Ostrinia nubilalis	1		xaa-Pro aminopeptidase ApepP-like	0
272	A0A7E5X3Z8	Xaa-Pro aminopeptidase ApepP-like	Trichoplusia ni	1		xaa-Pro aminopeptidase ApepP-like	0
273	A0A835GAV4	Peptidase M14 carboxypeptidase A domain-containing protein	Spodoptera exigua	1	Proteolysis	zinc carboxypeptidase A 1	0
274	A0A835G974	Peptidase M14 carboxypeptidase A domain-containing protein	Spodoptera exigua	1	Proteolysis	Zinc carboxypeptidase A 1	0
275	A0A2W1BLV7	Peptidase M14 carboxypeptidase A domain-containing protein	Helicoverpa armigera	1	Proteolysis	zinc carboxypeptidase-like	0
276	A0A2H1WTP5	SFRICE_032616	Spodoptera frugiperda	1	Proteolysis	zinc carboxypeptidase-like	0
