# Supplementary material for: Proteomic Variation in the Oral Secretion of Spodoptera exigua and Spodoptera littoralis Larvae in Response to Different food Sources
Source: J Chem Ecol. 2025 Jan 24;51(1):10. doi: 10.1007/s10886-025-01571-9 (PMC11762215; doi:10.1007/s10886-025-01571-9)
Supplement: Supplementary file 3 — Supplementary Material 3 [file 10886_2025_1571_MOESM3_ESM.xlsx]

## Sheet: Hoja1
Supplementary table 3. Cluster identification of S. exigua OS differentially abundant proteins.
Uniprot ID	Uniprot description	p value	Cluster	SE_DA.1.wiff	SE_DA.2.wiff	SE_DA.3.wiff	SE_P.1.wiff	SE_P.2.wiff	SE_P.3.wiff	SE_T.1.wiff	SE_T.2.wiff	SE_T.3.wiff
A0A835GUZ7	NodB homology domain-containing protein	0.0000	Cluster 1	1.817	1.782	1.733	1.996	1.991	1.918	2.290	2.324	2.121
A0A835L1P3	Peptidase S1 domain-containing protein	0.0000	Cluster 1	2.622	2.463	2.635	1.015	0.749	0.648	1.601	2.063	2.220
A0A835L8T6	Peptidase S1 domain-containing protein	0.0000	Cluster 1	1.627	1.586	1.605	2.067	1.995	1.827	1.163	1.268	1.366
A0A8E4Q928	REPAT	0.0000	Cluster 1	1.544	1.572	1.609	1.005	1.082	1.054	1.350	1.447	1.293
A0A835GRZ5	Peptidase S1 domain-containing protein	0.0042	Cluster 1	1.505	1.592	1.632	2.092	2.007	1.969	2.558	2.183	2.176
A0A835L4N6	Peptidase S1 domain-containing protein	0.0062	Cluster 1	1.462	1.392	1.303	1.203	1.236	1.173	1.536	1.803	1.720
A0A835L7X2	Peptidase S1 domain-containing protein	0.0076	Cluster 1	1.870	1.755	1.936	2.101	2.117	2.120	1.900	1.781	1.835
A0A6J1NJP8	Lipase member I-like	0.0097	Cluster 1	1.487	1.727	1.374	0.849	0.847	0.674	0.933	1.293	0.953
A0A835G5T4	Lipase domain-containing protein	0.0102	Cluster 1	1.594	1.454	1.193	1.992	1.940	1.853	1.466	1.347	1.357
A0A835GMS5	Peptidase S1 domain-containing protein	0.0118	Cluster 1	1.518	1.496	1.114	2.586	2.658	2.433	2.747	1.911	2.088
A0A835GCL2	Uncharacterized protein	0.0172	Cluster 1	1.627	2.028	1.294	2.594	2.501	2.592	2.436	2.061	2.393
A0A835GGM4	carboxylesterase (EC 3.1.1.1)	0.0201	Cluster 1	1.024	0.852	0.523	1.449	1.382	1.216	1.272	1.307	1.348
A0A835GPM4	Lipase domain-containing protein	0.0207	Cluster 1	2.044	2.018	1.899	1.998	2.036	1.952	2.431	2.361	2.144
I0B5T5	REPAT15	0.0248	Cluster 1	0.937	1.235	1.092	1.887	1.576	1.614	1.401	1.048	0.891
A0A835GNC5	Peptidase S1 domain-containing protein	0.0251	Cluster 1	1.884	1.672	1.546	1.128	1.008	1.121	0.571	1.077	1.252
A0A835L635	Peptidase S1 domain-containing protein	0.0259	Cluster 1	2.398	2.384	2.188	2.631	2.629	2.690	2.412	2.639	2.583
A0A835L5V6	Peptidase M14 carboxypeptidase A domain-containing protein	0.0282	Cluster 1	1.849	1.651	1.535	1.232	1.277	1.241	1.204	1.544	1.421
A0A835GP90	Peptidase S1 domain-containing protein	0.0379	Cluster 1	0.935	0.572	0.638	2.378	2.252	1.999	2.546	1.079	1.075
O18435	Trypsin-like protease	0.0123	Cluster 2	0.090	-0.431	-1.538	-0.745	-1.160	-1.670	0.991	1.415	2.516
A0A835GSD4	Lipase domain-containing protein	0.0297	Cluster 2	0.337	0.920	-0.571	-0.636	-1.293	-1.231	0.165	1.753	1.941
A0A835L4K0	GH16 domain-containing protein	0.0000	Cluster 3	-0.208	-0.277	-0.463	1.017	0.742	0.877	1.692	1.777	1.976
A0A172MAS3	Polycalin	0.0000	Cluster 3	0.006	0.209	0.022	0.992	0.723	0.781	0.443	0.551	0.532
A0A2H1W7K8	folate gamma-glutamyl hydrolase (EC 3.4.19.9)	0.0040	Cluster 3	0.560	0.625	0.428	0.209	0.138	0.300	0.612	0.621	0.616
A0A835G5G7	Glucose-methanol-choline oxidoreductase N-terminal domain-containing protein	0.0043	Cluster 3	1.006	1.103	0.950	0.764	0.782	0.737	0.396	0.642	0.558
A0A835GWW7	Peptidase M1 leukotriene A4 hydrolase/aminopeptidase C-terminal domain-containing protein	0.0046	Cluster 3	0.126	-0.051	0.235	0.748	0.588	0.675	0.441	0.544	0.451
A0A835GJV8	Peptidase S1 domain-containing protein	0.0046	Cluster 3	0.487	0.623	0.301	1.355	1.207	1.123	0.380	0.169	0.589
A0A835L1P5	Cytosolic fatty-acid binding proteins domain-containing protein	0.0053	Cluster 3	-0.135	-0.140	-0.360	0.480	0.671	0.406	0.438	0.268	0.100
A0A835L3V5	Aminopeptidase N	0.0057	Cluster 3	0.154	0.077	-0.054	0.615	0.429	0.458	0.353	0.280	0.381
A0A835LAD2	Peptidase S1 domain-containing protein	0.0059	Cluster 3	0.501	0.521	0.182	1.148	1.161	0.770	-0.213	-0.780	-0.104
A0A835GUF7	Peptidase S1 domain-containing protein	0.0064	Cluster 3	0.241	0.690	0.324	1.735	1.460	1.404	0.762	0.489	0.477
A0A835GA76	Uncharacterized protein	0.0074	Cluster 3	0.345	0.493	-0.032	0.904	0.769	0.780	-0.310	-0.407	0.055
Q4G6A4	Aminopeptidase (EC 3.4.11.-)	0.0094	Cluster 3	0.122	-0.020	-0.123	0.908	0.529	0.651	0.522	0.761	0.444
A0A835L459	Peptidase M14 carboxypeptidase A domain-containing protein	0.0099	Cluster 3	0.330	0.630	-0.033	1.204	0.989	0.832	1.230	1.476	1.529
A0A835GCK8	DsRNase	0.0129	Cluster 3	1.379	1.323	1.068	0.214	0.335	0.257	0.286	0.915	0.918
A0A835L8H5	Lipase domain-containing protein	0.0158	Cluster 3	0.717	0.950	0.270	-0.047	-0.171	-0.440	0.408	0.546	0.617
A0A835GV71	Glyceraldehyde-3-phosphate dehydrogenase (EC 1.2.1.12)	0.0203	Cluster 3	-0.177	-0.451	-0.173	0.070	0.020	0.186	0.011	0.112	0.047
A0A835GKF7	Peptidase M14 carboxypeptidase A domain-containing protein	0.0204	Cluster 3	-0.024	0.051	-0.416	0.687	0.653	0.207	-0.349	-0.951	-0.354
A0A835GEQ7	Peptidase S1 domain-containing protein	0.0205	Cluster 3	1.528	1.430	0.360	-0.463	-0.370	-0.170	0.010	0.334	0.139
A0A835GDA2	Peptidase S1 domain-containing protein	0.0213	Cluster 3	0.356	0.456	0.777	1.390	1.061	1.129	1.401	1.135	0.959
A0A835GAV4	Peptidase M14 carboxypeptidase A domain-containing protein	0.0220	Cluster 3	0.014	0.083	0.098	-0.143	-0.456	-0.815	0.089	0.347	0.302
A0A835GMG0	Neutral ceramidase (EC 3.5.1.23)	0.0223	Cluster 3	-0.009	0.150	0.007	-0.149	-0.183	-0.325	-0.321	-0.133	-0.306
A0A2H1V0M7	SFRICE017772.2	0.0236	Cluster 3	0.177	0.289	0.018	0.881	0.970	0.379	1.111	0.764	0.839
A0A835L504	Dihydrolipoyl dehydrogenase (EC 1.8.1.4)	0.0259	Cluster 3	-0.083	0.462	0.187	0.127	-0.075	-0.047	0.628	0.588	0.514
A0A835GSL3	Probable methylmalonate-semialdehyde/malonate-semialdehyde dehydrogenase [acylating]. mitochondrial (EC 1.2.1.27) (Malonate-semialdehyde dehydrogenase [acylating])	0.0269	Cluster 3	-0.306	-0.454	-0.114	-0.360	0.148	-0.084	0.497	0.365	0.198
A0A835GCZ0	S-(hydroxymethyl)glutathione dehydrogenase (EC 1.1.1.284)	0.0270	Cluster 3	0.352	0.568	0.679	0.062	-0.116	0.152	0.339	0.072	0.038
A0A835G934	Creatinase N-terminal domain-containing protein	0.0274	Cluster 3	0.369	0.785	0.343	0.231	0.055	0.036	-0.129	0.102	-0.171
C3RSN1	Superoxide dismutase [Cu-Zn] (EC 1.15.1.1)	0.0274	Cluster 3	-0.304	0.104	-0.230	-0.238	-0.372	-0.442	0.597	0.287	0.058
A0A835GDX5	Aminopeptidase (EC 3.4.11.-)	0.0277	Cluster 3	0.033	0.427	0.419	-0.036	-0.493	-0.391	-0.320	-0.147	-0.172
A0A835L6T7	Transferrin	0.0278	Cluster 3	0.455	0.059	0.247	0.858	0.874	0.850	0.834	0.717	0.350
A0A835L4N4	Catalase (EC 1.11.1.6)	0.0279	Cluster 3	0.422	0.297	0.576	0.691	0.822	0.556	1.425	1.122	0.792
A0A835GG43	Arylphorin	0.0280	Cluster 3	0.497	0.553	-0.114	-0.781	0.219	0.039	1.574	0.794	1.366
A0A835G658	alpha-glucosidase (EC 3.2.1.20)	0.0302	Cluster 3	-0.335	-0.389	-0.249	0.476	-0.098	-0.084	0.176	0.490	0.361
A0A835G9G7	Aspartate aminotransferase (EC 2.6.1.1)	0.0303	Cluster 3	-0.061	0.140	-0.031	-0.028	0.033	-0.201	-0.253	-0.275	-0.478
A0A835GLR7	Lactase-phlorizin hydrolase	0.0345	Cluster 3	1.055	1.138	1.421	0.739	0.978	1.093	0.783	0.693	0.385
I0B5W6	REPAT46	0.0346	Cluster 3	0.776	1.214	1.311	0.782	-0.153	0.695	-0.019	0.262	-0.200
A0A835G4F4	Uncharacterized protein	0.0347	Cluster 3	0.362	0.436	0.873	1.061	0.897	1.046	1.041	0.979	0.978
A0A835L010	Peptidase S1 domain-containing protein	0.0392	Cluster 3	1.039	0.776	0.995	0.386	0.148	0.515	0.434	0.961	0.838
A0A835G8S7	Uncharacterized protein	0.0393	Cluster 3	1.326	0.961	0.214	1.613	1.289	1.564	0.397	0.066	0.705
A0A835L2S3	Venom dipeptidyl peptidase 4	0.0435	Cluster 3	0.513	0.662	1.046	0.257	-0.265	0.265	0.172	0.349	0.242
A0A835GFU1	Uncharacterized protein	0.0480	Cluster 3	-0.056	0.397	-0.269	0.594	0.806	0.555	0.360	0.851	0.939
A0A835GDB5	Aminopeptidase	0.0490	Cluster 3	-0.068	-0.651	-0.173	0.596	0.663	0.421	0.645	0.129	-0.205
A0A2A4JI31	WD repeat-containing protein on Y chromosome	0.0000	Cluster 4	1.221	0.820	0.635	-1.352	-1.439	-1.634	-1.851	-0.924	-1.289
A0A835G4G5	MD-2-related lipid-recognition domain-containing protein	0.0049	Cluster 4	0.686	0.179	0.196	-1.292	-1.913	-1.713	0.138	0.341	-0.590
A0A835L1M2	Uncharacterized protein	0.0096	Cluster 4	1.109	0.773	0.172	-0.947	-1.684	-1.491	-0.319	-1.327	-0.728
A0A835GEE4	Peptidase S1 domain-containing protein	0.0105	Cluster 4	0.878	1.090	-0.002	-0.621	-0.886	-1.606	-1.453	-1.552	-1.118
B7SWS8	REPAT2	0.0201	Cluster 4	1.396	1.078	0.180	-1.483	-1.307	-1.900	-1.488	-1.293	0.253
A0A835L4X9	NodB homology domain-containing protein	0.0302	Cluster 4	0.288	0.254	0.109	-0.516	-0.820	-1.772	-0.230	0.821	0.610
A0A2H1X1G4	SFRICE_022502	0.0000	Cluster 5	-1.382	-1.325	-1.382	0.362	0.216	0.043	0.305	-0.098	0.322
A0A835GBZ2	HTH psq-type domain-containing protein	0.0040	Cluster 5	-0.732	-1.442	-1.336	0.793	0.786	0.465	-0.303	-0.016	-0.551
A0A835L2E7	Uncharacterized protein	0.0040	Cluster 5	-1.248	-0.758	-1.275	1.203	1.008	0.587	-0.530	-1.633	-0.720
A0A835GH54	Exonuclease domain-containing protein	0.0049	Cluster 5	-1.527	-1.567	-1.077	-0.090	-0.224	-0.423	-0.612	-0.530	-0.788
A0A835LCD4	Lipase	0.0053	Cluster 5	-1.124	-0.636	-1.507	0.552	0.576	0.412	-0.124	0.240	0.132
Q5UVJ2	Aminopeptidase N	0.0055	Cluster 5	-0.831	-1.569	-0.771	0.280	0.076	0.444	0.020	0.215	0.274
A0A835GLD1	Cytochrome b-c1 complex subunit 2. mitochondrial	0.0121	Cluster 5	-1.564	-1.340	-1.773	0.271	0.325	0.031	0.116	-1.032	-1.094
A0A835G826	Lipase domain-containing protein	0.0122	Cluster 5	-0.666	-0.393	-1.148	0.388	0.427	0.660	-0.571	-0.467	-0.016
A0A835L3E7	N-acyl-aliphatic-L-amino acid amidohydrolase (EC 3.5.1.14) (N-acyl-L-amino-acid amidohydrolase)	0.0156	Cluster 5	-1.085	-1.199	-1.711	-0.192	-0.164	-0.213	-0.942	-0.178	-0.411
A0A835LA75	Regucalcin (EC 3.1.1.17) (Gluconolactonase)	0.0158	Cluster 5	-0.657	-0.856	-0.792	-0.345	-0.360	-0.433	-0.641	-0.663	-0.430
A0A835GKG8	Medium-chain specific acyl-CoA dehydrogenase. mitochondrial (EC 1.3.8.7)	0.0217	Cluster 5	-0.432	-1.179	-0.576	0.523	0.213	0.220	0.498	-0.070	-0.083
A0A835GMQ6	Lipase	0.0257	Cluster 5	-0.687	-0.301	-1.364	0.537	0.302	0.208	-0.192	0.140	-0.041
A0A2H1VH25	SFRICE_017178	0.0282	Cluster 5	-0.579	-0.867	-0.540	0.029	-0.050	-0.352	-0.162	-0.288	-0.412
A0A2H1WBG2	SFRICE_005346	0.0393	Cluster 5	-1.506	-1.538	-1.628	1.030	0.503	0.432	-1.703	0.425	0.702
A0A835GHN3	CUB domain-containing protein	0.0442	Cluster 5	-1.203	-0.958	-0.467	-0.240	-0.630	0.140	-0.933	-1.213	-1.219
A0A835GFA5	Malic enzyme	0.0038	Cluster 6	-0.404	-0.187	-0.307	-1.444	-1.476	-1.089	-0.731	-1.184	-0.837
A0A835GPT2	Transferrin	0.0044	Cluster 6	-0.673	-0.442	-0.314	-1.555	-1.433	-1.133	-0.194	0.214	-0.347
A0A4C1ZNY6	Nucleic-acid-binding protein from transposon X-element	0.0051	Cluster 6	-0.335	0.012	-0.712	-1.390	-1.386	-1.762	-0.605	-0.336	-0.366
A0A835GC92	Uncharacterized protein	0.0052	Cluster 6	-0.271	0.589	-0.179	-1.602	-1.352	-1.452	-1.695	-1.263	-1.416
A0A835GME4	Gamma-glutamyl transpeptidase	0.0057	Cluster 6	-0.381	0.027	-0.020	-0.918	-1.356	-1.456	-0.820	-0.885	-0.685
A0A835GR79	Uncharacterized protein	0.0058	Cluster 6	-0.548	-0.442	-0.584	-1.051	-0.770	-0.967	-0.228	-0.064	0.155
A0A835GPT8	Superoxide dismutase [Cu-Zn] (EC 1.15.1.1)	0.0079	Cluster 6	-0.744	-0.419	-0.839	-1.010	-1.347	-1.529	0.185	-0.185	-0.293
A0A835G8F9	Carboxylic ester hydrolase (EC 3.1.1.-)	0.0096	Cluster 6	-0.394	-0.084	-0.266	-1.009	-1.165	-1.477	-0.791	-1.193	-1.367
A0A835GAS3	Uncharacterized protein	0.0125	Cluster 6	-0.684	-0.024	-0.609	-1.467	-1.421	-2.014	-1.227	-1.388	-1.311
A0A0L7KWF7	Carboxylesterase	0.0126	Cluster 6	-0.780	-0.701	-0.603	-0.887	-0.949	-1.370	-0.257	-0.419	-0.005
A0A3G1NI73	Arylphorin subunit a	0.0128	Cluster 6	-1.483	-1.310	-1.503	-1.127	-1.476	-1.547	0.134	-0.760	-0.276
A0A835G6Y4	Glucose-methanol-choline oxidoreductase N-terminal domain-containing protein	0.0161	Cluster 6	-0.090	-0.560	0.249	-1.022	-1.519	-1.822	-0.948	-0.734	-0.789
A0A835GE30	Multifunctional fusion protein [Includes: Delta-1-pyrroline-5-carboxylate dehydrogenase (P5C dehydrogenase) (L-glutamate gamma-semialdehyde dehydrogenase);L-glutamate gamma-semialdehyde dehydrogenase (EC 1.2.1.88)]	0.0170	Cluster 6	-1.229	-0.041	-1.142	-1.351	-1.239	-1.268	0.361	0.042	0.208
A0A835GCB7	Carboxylesterase type B domain-containing protein	0.0199	Cluster 6	-0.587	-1.055	-0.636	-0.734	-0.650	-0.736	-2.168	-1.401	-1.464
A0A835L3D5	Lipocalin/cytosolic fatty-acid binding domain-containing protein	0.0200	Cluster 6	-1.686	-1.628	-1.223	-0.311	-1.250	-0.762	-0.312	-0.367	-0.419
A0A2W1BQ60	alpha-glucosidase (EC 3.2.1.20)	0.0204	Cluster 6	-1.484	-1.255	-1.459	-0.581	-1.095	-0.930	-0.919	-0.604	-0.684
A0A835GE33	CBS domain-containing protein	0.0206	Cluster 6	-1.797	-1.328	-1.905	-0.477	-0.519	-0.889	-1.739	-1.077	-1.233
A0A835GFI9	xanthine dehydrogenase (EC 1.17.1.4)	0.0209	Cluster 6	-0.867	-0.728	-1.230	-1.092	-0.688	-0.884	-0.078	-0.096	-0.455
A0A2H1W3Q8	dihydrolipoyllysine-residue acetyltransferase (EC 2.3.1.12) (Pyruvate dehydrogenase complex component E2)	0.0223	Cluster 6	-1.610	-1.075	-0.550	-1.101	-1.395	-1.249	-0.090	0.085	-0.362
A0A2H1VEX9	SFRICE_015048	0.0281	Cluster 6	-1.389	-0.713	-1.736	-0.740	-1.393	-1.430	-0.026	-0.018	-0.316
A0A835L550	Serpin domain-containing protein	0.0283	Cluster 6	-1.734	-1.313	-1.517	-1.063	-1.207	-1.445	-0.672	-0.866	-1.084
Q9NH10	AiC2 chymotrypsinogen	0.0345	Cluster 6	1.343	1.083	1.099	1.609	1.439	1.616	1.148	1.261	1.430
A0A835GK65	Cytochrome c domain-containing protein	0.0393	Cluster 6	-0.095	-0.509	-0.688	-1.093	-1.431	-2.012	-1.553	-0.804	-1.374
