# Supplementary material for: Proteomic Variation in the Oral Secretion of Spodoptera exigua and Spodoptera littoralis Larvae in Response to Different food Sources
Source: J Chem Ecol. 2025 Jan 24;51(1):10. doi: 10.1007/s10886-025-01571-9 (PMC11762215; doi:10.1007/s10886-025-01571-9)
Supplement: Supplementary file 4 — Supplementary Material 4 [file 10886_2025_1571_MOESM4_ESM.xlsx]

## Sheet: Hoja1
Supplementary Table 4: Statistically significant fold-changes (absolute FC > 2 and p value < 0.05) in abundance of S.exigua oral secretion (OS) proteins identified in unique pairwise contrasts between plant-fed and artificial-fed larvae
Uniprot ID	Best Blastp hit descriptor	Pairwise comparisons
		Pepper-AD fold-change	Tomato-AD fold-change	Tomato-pepper fold-change
A0A2H1WBG2	Peroxidase-like	4.6	ns	ns
A0A835L2E7	REPAT23	4.1	ns	3.7
A0A835GBZ2	Uncharacterized protein	3.6	ns	ns
A0A835GLD1	Cytochrome b - c1 complex subunit 2	3.4	ns	ns
A0A2A4K6E9	Trypsin	3.0	ns	ns
A0A835GP90	Trypsin	2.8	ns	ns
A0A835G810	Lipase	2.4	ns	ns
A0A835G220	Esterase	2.4	ns	ns
A0A835G826	Lipase	2.3	ns	ns
A0A835GMS5	Trypsin	2.3	ns	ns
A0A835GH54	Exonuclease	2.2	ns	ns
A0A835L3E7	Aminoacylase	2.2	ns	ns
A0A835GMQ6	Lipase	2.2	ns	ns
A0A835GUF7	Peptidase	2.2	ns	ns
I0B5U6	REPAT26	2.1	ns	ns
I0B5V3	REPAT33	2.1	ns	ns
A0A835GE33	Cystathionine beta-synthase	2.1	ns	ns
A0A835GKG8	Acyl-CoA dehydrogenase	2.1	ns	ns
B7SWS8	REPAT2	-5.5	ns	ns
A0A835G4G5	NPC intracellular cholesterol transporter	-4.0	ns	-3.0
A0A835L1P3	Trypsin	-3.4	ns	-2.2
C9W8G0	Serine protease	-3.1	ns	ns
A0A835GEQ7	Trypsin	-2.7	ns	ns
A0A7D3SQB8	DNA/RNA non-specific endonuclease	-2.6	ns	ns
A0A835G6Y4	Glucose dehydrogenase	-2.5	ns	ns
A0A835L4X9	Chitin deacetylase	-2.4	ns	-2.7
A0A835GAS3	REPAT43	-2.3	ns	ns
A0A4C1ZNY6	Nucleic-acid-binding protein from transposon X-element	-2.2	ns	-2.1
A0A835L5T1	Sodium-dependant transporter	-2.2	ns	ns
A0A835GME4	Gluthatione hydrolase	-2.2	ns	ns
A0A835GK65	Cytochrome c	-2.1	ns	ns
A0A835GFA5	Malic enzyme	-2.1	ns	ns
O18435	Trypsin	ns	4.8	-7.1
A0A835L3D5	Polycalin	ns	2.2	ns
A0A835L459	Carboxypeptidase	ns	2.1	ns
A0A4C1YNZ2	Uncharacterized protein	ns	2.0	ns
A0A835L0H0	27 kDa hemolymph protein	ns	-2.6	ns
A0A835GCF0	Thiol reductase	ns	-2.3	ns
A0A3G1NI73	Arylphorin	ns	-2.2	-2.1
A0A2H1VEX9	Titin	ns	-2.2	-2.1
A0A7E5VDB9	Esterase	ns	-2.1	ns
I0B5W6	REPAT46	ns	-2.1	ns
A0A835L9W7	ATP synthase subunit	ns	ns	3.5
A0A835LAD2	Chymotrypsin	ns	ns	2.6
A0A7E5WL09	Lipase	ns	ns	2.3
A0A835G8S7	REPAT-like	ns	ns	2.1
A0A835GKF7	Carboxypeptidase	ns	ns	2.1
A0A835GA76	REPAT45	ns	ns	2.1
A0A835GSD4	Lipase	ns	ns	-5.1
A0A835GE30	Delta-1-pyrroline-5-carboxylate dehydrogenase	ns	ns	-2.8
A0A835GG43	Arylphorin	ns	ns	-2.7
A0A2H1WJS2	Twitchin	ns	ns	-2.5
A0A835GPT2	Transferrin	ns	ns	-2.4
A0A835GPT8	Superoxide dismutase	ns	ns	-2.3
A0A2H1W3Q8	Acetyltransferase	ns	ns	-2.2
