# Supplementary material for: Proteomic Variation in the Oral Secretion of Spodoptera exigua and Spodoptera littoralis Larvae in Response to Different food Sources
Source: J Chem Ecol. 2025 Jan 24;51(1):10. doi: 10.1007/s10886-025-01571-9 (PMC11762215; doi:10.1007/s10886-025-01571-9)
Supplement: Supplementary file 5 — Supplementary Material 5 [file 10886_2025_1571_MOESM5_ESM.xlsx]

## Sheet: Hoja1
Supplementary table 5. Cluster identification of S. littoralis OS differentially abundant proteins.
Uniprot ID	Uniprot description	p value	Cluster	SL_AD.1.wiff	SL_AD.2.wiff	SL_AD.3.wiff	SL_P.1.wiff	SL_P.2.wiff	SL_P.3.wiff	SL_T.1.wiff	SL_T.2.wiff	SL_T.3.wiff
A0A835GSB2	Peptidase S1 domain-containing protein	0.010	Cluster 1	2.367	2.673	2.684	2.794	2.596	2.405	2.060	2.069	1.892
D7RZZ7	Chymotrypsin	0.015	Cluster 1	2.551	2.450	2.725	2.535	2.649	2.475	2.130	1.786	2.239
A0A835GBG1	Peptidase S1 domain-containing protein	0.043	Cluster 1	1.397	1.715	1.297	2.389	2.038	1.942	2.659	2.199	1.829
O18440	Trypsin-like protease	0.000	Cluster 2	-1.636	-1.450	-1.547	0.518	0.360	0.865	-1.227	-0.449	-1.292
A0A835G5C7	Lipase domain-containing protein	0.000	Cluster 2	-1.823	-1.506	-2.267	0.237	0.417	0.723	0.215	-0.384	-0.351
A0A835G810	Lipase domain-containing protein	0.000	Cluster 2	-1.315	-1.562	-1.512	0.522	0.556	0.586	-0.030	0.062	0.185
A0A835L3B0	Alkaline phosphatase (EC 3.1.3.1)	0.000	Cluster 2	-1.587	-1.329	-1.457	-0.214	-0.128	-0.632	-0.148	-0.007	-0.133
A0A835L459	Peptidase M14 carboxypeptidase A domain-containing protein	0.000	Cluster 2	-1.258	-1.298	-1.272	0.196	0.004	0.380	0.853	0.283	0.679
A0A2H1VNH7	SFRICE_023291	0.000	Cluster 2	-1.883	-1.738	-1.779	0.675	0.384	0.149	-0.800	-0.177	0.033
A0A2H1WZN4	Lipase	0.000	Cluster 2	-1.543	-1.536	-1.381	0.739	1.001	1.032	-0.546	-0.899	-1.302
T2FE50	Beta-1.3-glucanase	0.000	Cluster 2	-1.243	-1.961	-1.891	0.882	0.616	0.784	0.109	0.555	0.725
A0A835G5T4	Lipase domain-containing protein	0.006	Cluster 2	-1.476	-1.641	-1.269	1.078	0.364	0.837	-0.914	0.350	-0.632
A0A835GKF7	Peptidase M14 carboxypeptidase A domain-containing protein	0.007	Cluster 2	-1.544	-1.520	-1.901	1.014	0.423	0.705	-0.915	0.098	0.197
A0A4C1ZZX8	Uncharacterized protein	0.007	Cluster 2	-1.388	-0.763	-1.597	0.623	0.178	0.652	-0.009	0.340	0.193
O76954	Trypsin	0.008	Cluster 2	-1.603	-1.748	-1.709	-0.111	-0.415	-0.978	-0.806	-0.136	-0.592
A0A835L0F3	Uncharacterized protein	0.011	Cluster 2	-1.211	-1.342	-1.260	-0.223	-0.444	-0.081	-0.234	-1.013	-0.709
A0A835GQG9	Peptidase S1 domain-containing protein	0.012	Cluster 2	-1.453	-1.350	-1.455	0.406	-0.446	0.332	0.293	0.161	-0.754
A0A2H1V0M7	SFRICE017772.2	0.012	Cluster 2	-0.368	0.066	-0.502	-0.278	-0.707	-0.475	0.714	0.214	0.468
A0A835G1R5	Flavin-containing monooxygenase (EC 1.-.-.-)	0.013	Cluster 2	-1.649	-1.445	-0.984	-0.806	-0.700	0.466	0.673	0.474	0.162
A0A835GQW8	Lipase domain-containing protein	0.015	Cluster 2	0.052	-0.065	-0.928	-0.477	-0.809	-0.285	0.730	1.111	0.470
A0A194QX34	threonine--tRNA ligase (EC 6.1.1.3) (Threonyl-tRNA synthetase)	0.015	Cluster 2	-1.599	-2.416	-2.026	-1.210	-0.642	-1.126	-1.176	-0.663	-1.076
F6K706	Alpha-amylase (EC 3.2.1.1)	0.015	Cluster 2	-1.775	-1.191	-1.727	0.342	0.025	0.172	-1.082	-0.718	0.387
A0A835L6M0	Uncharacterized protein	0.023	Cluster 2	-1.105	-1.415	-1.647	-0.630	-0.889	-0.997	-0.659	-0.737	-0.976
A0A2A4JVA8	Lipocalin/cytosolic fatty-acid binding domain-containing protein	0.023	Cluster 2	-1.815	-1.429	-1.689	-0.635	-0.076	0.039	-1.306	-0.048	-0.010
A0A835GIY9	Cytosol aminopeptidase domain-containing protein	0.026	Cluster 2	-0.949	-1.427	-0.931	-0.834	-0.960	-1.551	-0.294	0.038	1.292
A0A835GNC5	Peptidase S1 domain-containing protein	0.028	Cluster 2	-1.063	-0.747	-1.077	0.156	0.198	0.151	-0.799	0.345	-0.692
A0A194R1N2	Pancreatic lipase-related protein 2	0.034	Cluster 2	-0.522	-1.580	-0.443	0.966	0.260	-0.448	0.567	0.593	0.887
A0A2H1VC77	SFRICE_021328	0.034	Cluster 2	-1.468	-0.865	-1.921	-0.001	-0.552	-0.356	0.350	-0.364	-0.723
A0A835GSR7	Lipase domain-containing protein	0.048	Cluster 2	-0.968	-0.482	-1.116	-0.524	0.402	0.170	-0.288	-0.129	-0.176
A0A835G4J7	Lipase domain-containing protein	0.000	Cluster 3	-1.120	-0.293	-1.021	1.155	0.974	1.115	0.871	1.321	0.753
A0A2H1VK00	SFRICE_002762	0.000	Cluster 3	-0.040	0.184	-0.517	3.006	2.620	2.441	0.978	1.511	1.503
B7SVK5	Beta-1.3-glucanase	0.000	Cluster 3	-1.565	-1.187	-1.682	1.438	1.425	1.558	0.649	0.946	1.470
A0A835GP90	Peptidase S1 domain-containing protein	0.006	Cluster 3	-0.157	0.574	0.482	1.784	1.701	1.792	1.891	1.350	1.187
A0A835L8T6	Peptidase S1 domain-containing protein	0.006	Cluster 3	0.824	1.202	0.857	1.669	1.902	1.705	1.214	1.521	1.536
A0A2H1WZJ8	SFRICE_009672	0.006	Cluster 3	-0.050	0.108	0.205	0.376	0.452	0.311	0.561	0.617	0.491
A0A2H1VEM5	SFRICE_008455	0.007	Cluster 3	-0.044	0.585	-0.156	1.624	1.363	1.409	1.248	1.568	1.447
A0A835KZS4	Peptidase S1 domain-containing protein	0.007	Cluster 3	-0.781	0.046	-0.348	1.285	1.211	1.395	0.858	1.317	0.841
A0A835GFU1	Uncharacterized protein	0.007	Cluster 3	-0.790	-0.365	-0.894	0.761	0.640	0.752	0.601	-0.014	0.201
A0A835GJJ6	CN hydrolase domain-containing protein	0.008	Cluster 3	0.406	0.498	0.470	0.919	1.923	1.429	1.523	1.855	1.780
A0A7G7LN54	Aminopeptidase	0.011	Cluster 3	-0.094	0.230	-0.183	0.474	1.044	0.836	0.505	0.426	0.526
A0A835GCL2	Uncharacterized protein	0.013	Cluster 3	-1.181	0.149	0.016	1.969	1.219	1.449	0.611	1.194	0.904
A0A835L423	Uncharacterized protein	0.014	Cluster 3	-0.280	0.527	0.359	1.127	1.515	1.529	1.159	0.548	0.952
A0A2H1X1G4	SFRICE_022502	0.015	Cluster 3	-0.118	0.094	0.270	1.004	0.729	0.419	1.024	1.172	0.653
A0A2H1WEE4	SFRICE_022284 (Trypsin. alkaline C-like isoform X1)	0.016	Cluster 3	0.055	0.602	0.159	1.795	1.695	0.725	1.642	1.344	1.423
A0A7E5X183	Venom dipeptidyl peptidase 4-like isoform X2	0.018	Cluster 3	1.054	0.891	1.211	0.461	0.697	0.605	0.372	0.703	0.697
A0A2H1VQY4	SFRICE_006509	0.024	Cluster 3	0.371	0.550	0.439	1.238	0.845	1.162	0.095	0.791	0.138
A0A835GMQ6	Lipase	0.027	Cluster 3	-0.799	0.436	-0.163	0.578	0.892	0.802	0.911	0.713	0.816
A0A863CKP6	Polycalin	0.034	Cluster 3	1.069	1.256	1.307	0.567	0.757	0.540	0.476	0.753	1.132
C4PFX2	SFRICE017990.2 (Trypsin)	0.038	Cluster 3	-0.337	0.014	-0.227	1.725	1.304	1.644	-0.321	1.692	1.226
C9W8H0	Serine protease 33	0.039	Cluster 3	0.868	1.116	1.293	1.730	1.524	1.446	0.343	1.225	0.686
A0A835GSD2	Lipase domain-containing protein	0.044	Cluster 3	-0.386	-0.316	-0.883	0.852	0.111	0.393	0.217	0.670	-0.214
A0A2A4JI31	WD repeat-containing protein on Y chromosome	0.000	Cluster 4	0.718	0.873	0.755	-0.790	-0.608	-0.649	-1.453	-0.978	-1.515
A0A835GCR2	carboxylesterase (EC 3.1.1.1)	0.000	Cluster 4	1.194	1.245	0.989	-0.990	-1.304	-1.437	-1.012	-0.573	0.003
A0A835GKV0	Uncharacterized protein	0.000	Cluster 4	1.316	1.085	1.128	-0.875	-0.404	-0.667	-0.912	-0.796	-0.189
A0A835GLR7	Lactase-phlorizin hydrolase	0.000	Cluster 4	0.301	0.890	1.024	-0.668	-0.850	-0.448	-1.293	-1.525	-1.012
A0A835GM65	Uncharacterized protein	0.000	Cluster 4	0.533	0.830	0.708	-0.668	-1.108	-0.919	-0.601	-0.947	-0.746
A0A835L0V9	Glucose-methanol-choline oxidoreductase N-terminal domain-containing protein	0.000	Cluster 4	1.100	1.110	1.152	-0.622	-0.370	0.119	-0.760	-0.630	-1.036
A0A2H1WMW1	Bee-milk protein	0.000	Cluster 4	0.696	0.975	0.953	0.171	0.243	0.207	0.192	-0.087	-0.035
A0A2H1W8U7	SFRICE_025759	0.006	Cluster 4	1.204	1.390	1.469	-0.756	-0.544	-1.074	-0.225	-0.906	0.461
A0A835G5G7	Glucose-methanol-choline oxidoreductase N-terminal domain-containing protein	0.006	Cluster 4	-0.090	0.028	0.367	-0.797	-0.720	-1.088	-0.979	-0.578	-1.002
A0A835GL25	Myrosinase 1-like	0.006	Cluster 4	0.822	0.635	0.682	-0.693	-0.635	-0.857	-0.025	0.120	-0.719
A0A2H1WQ34	SFRICE_036629	0.006	Cluster 4	1.768	1.551	1.928	-0.982	-0.356	-0.412	-0.538	-0.927	0.599
A0A835GC94	Vitellogenin	0.006	Cluster 4	0.999	0.572	1.013	-1.248	-0.594	-1.116	-0.841	-0.471	-1.393
I0B5X0	REPAT43	0.006	Cluster 4	0.648	1.149	1.374	-0.744	-0.578	-0.215	-0.821	-0.305	-0.900
A0A835GUC0	Bee-milk protein	0.006	Cluster 4	0.061	0.279	0.133	-0.294	-0.976	-0.836	-0.820	-0.811	-0.663
A0A835GM69	Peroxidase	0.007	Cluster 4	0.655	0.507	0.530	-0.955	-0.969	-0.465	-1.148	-1.256	-0.252
A0A835G9K4	Peptidase C45 hydrolase domain-containing protein	0.007	Cluster 4	1.767	1.173	1.403	-0.468	-0.841	-0.481	0.132	-0.674	0.163
C9W8G0	Serine protease 35	0.011	Cluster 4	1.029	1.155	0.648	0.718	-0.654	0.402	-0.719	-0.916	-1.199
A0A835L4U1	NADP-dependent oxidoreductase domain-containing protein	0.012	Cluster 4	-0.365	0.032	0.078	-0.645	-0.676	-1.014	-0.764	-0.854	-1.260
A0A1E1W8A9	Bee-milk protein	0.012	Cluster 4	1.051	0.869	0.839	0.234	0.080	-0.227	0.245	-0.527	0.145
I0B5W8	REPAT46	0.013	Cluster 4	0.064	0.817	0.780	-0.803	-0.864	-0.254	-0.827	-0.522	-1.497
A0A2H1V4R2	SFRICE_038620	0.014	Cluster 4	1.024	1.132	0.951	-0.843	-0.758	-0.921	-1.263	-0.832	0.529
A0A835GSP0	Methionine-rich storage protein	0.015	Cluster 4	0.711	0.377	0.696	-0.776	-0.731	-0.044	-0.154	-0.851	-0.234
A0A835GNN2	GH18 domain-containing protein	0.015	Cluster 4	2.705	0.911	1.929	-1.102	-0.688	-0.935	0.821	-0.618	1.177
A0A835GL50	Peptidase M14 carboxypeptidase A domain-containing protein	0.015	Cluster 4	-0.267	0.152	0.228	-0.766	-1.263	-0.981	-0.145	-0.414	-0.812
A0A835GV71	Glyceraldehyde-3-phosphate dehydrogenase (EC 1.2.1.12)	0.018	Cluster 4	0.691	0.107	-0.073	-0.553	-0.859	-1.201	-1.314	-1.042	-0.432
A0A835GCR0	6-phosphogluconolactonase (6PGL) (EC 3.1.1.31)	0.018	Cluster 4	0.439	-0.266	0.420	-1.055	-0.537	-1.318	-0.520	-1.119	-1.309
A0A2H1VIZ6	SFRICE_012024	0.019	Cluster 4	-0.654	-0.615	-0.569	-0.588	-0.761	-0.959	-1.051	-0.995	-1.365
S4NSC8	Proteasome subunit alpha type	0.019	Cluster 4	0.113	-0.550	0.375	-0.532	-0.630	-0.779	-1.039	-0.989	-1.630
A0S6A0	tyrosinase (EC 1.14.18.1)	0.019	Cluster 4	1.290	0.435	1.216	0.379	-0.120	-0.039	-0.488	-0.478	0.163
A0A835G559	Peptidoglycan-recognition protein	0.020	Cluster 4	0.995	-0.087	0.114	-0.875	-0.691	-0.983	-0.006	-0.443	-0.302
D5G3D3	Carboxylic ester hydrolase (EC 3.1.1.-)	0.022	Cluster 4	0.055	1.007	1.028	0.458	0.519	0.483	-0.453	-0.056	-0.475
A0A835L6D5	Serpin domain-containing protein	0.023	Cluster 4	-0.242	-0.104	-0.188	-0.509	-0.923	-1.058	-0.164	-0.590	-0.428
A0A2H1V328	Peptidyl-prolyl cis-trans isomerase (PPIase) (EC 5.2.1.8)	0.023	Cluster 4	1.200	0.274	1.091	-1.067	-0.721	-0.939	0.441	-1.090	0.184
J9XNY4	Cytochrome c	0.031	Cluster 4	-0.331	0.375	0.706	-0.568	-1.044	-0.853	-0.828	-0.397	-1.331
A0A2H1VF08	SFRICE_012887	0.034	Cluster 4	-0.248	0.100	-0.123	-0.796	-0.183	-0.920	-1.189	-0.597	-1.189
C9W8G7	Serine protease 29	0.034	Cluster 4	0.319	0.630	0.208	-0.836	-0.938	-0.895	-0.982	0.421	-0.741
A0A835GEF7	Phosphatidylethanolamine binding protein	0.034	Cluster 4	0.013	-0.315	0.148	-0.665	-0.550	-1.069	-0.633	-0.909	-0.333
C0KJJ4	Heat shock protein 70	0.037	Cluster 4	-0.413	-0.612	-0.523	-1.138	-0.609	-1.060	-1.065	-0.862	-1.031
A0A835GJ17	Nucleoside diphosphate kinase (EC 2.7.4.6)	0.041	Cluster 4	1.151	0.608	1.713	-0.127	-0.934	-0.875	0.196	-1.272	0.493
A0A835GAT4	Vitellogenin domain-containing protein	0.048	Cluster 4	0.390	1.055	1.036	-0.317	-0.336	0.637	-0.472	0.025	-0.178
A0A835G691	Apyrase	0.049	Cluster 4	0.994	0.142	-0.115	-0.698	-1.028	-0.832	-0.173	-1.394	-1.650
