# Supplementary material for: Proteomic Variation in the Oral Secretion of Spodoptera exigua and Spodoptera littoralis Larvae in Response to Different food Sources
Source: J Chem Ecol. 2025 Jan 24;51(1):10. doi: 10.1007/s10886-025-01571-9 (PMC11762215; doi:10.1007/s10886-025-01571-9)
Supplement: Supplementary file 6 — Supplementary Material 6 [file 10886_2025_1571_MOESM6_ESM.xlsx]

## Sheet: Hoja1
Supplementary Table 6: Statistically significant fold-changes (absolute FC > 2 and p value < 0.05) in abundance of S.littoralis oral secretion (OS) proteins identified in unique pairwise contrasts between plant-fed and artificial-fed larvae
Uniprot ID	Best Blastp hit descriptor	Pairwise comparisons
		Pepper-AD fold-change	Tomato-AD fold-change	Tomato-pepper fold-change
A0A2H1WZN4	Lipase	5.3	ns	3.6
A0A835G5T4	Lipase	4.7	ns	ns
O18440	Alkaline trypsin	4.4	ns	3.0
A0A835G6J5	Collagenase-like	4.1	ns	ns
A0A835GCL2	REPAT38	3.7	ns	ns
F6K706	Amylase	3.3	ns	ns
C4PFX2	Alkaline trypsin	3.3	ns	ns
A0A2A4JVA8	Polycalin	2.7	ns	ns
A0A835GFU1	Uncharacterized protein	2.6	ns	ns
A0A835L423	Arylphorin	2.3	ns	ns
A0A2H1VW13	Serine protease brachyurin-like	2.3	ns	ns
A0A835GNC5	Chymotrypsin	2.2	ns	ns
A0A2H1VC77	Serine protease brachyurin-like	2.2	ns	ns
A0A835GRZ5	Serine protease	2.2	ns	ns
A0A2H1W8V8	Vanin-like protein	2.1	ns	ns
A0A835L0F3	Uncharacterized protein	2.0	ns	ns
A0A835GNN2	Chitinase	-6.8	ns	ns
A0A835GJ17	Nucleoside diphosphate kinase	-3.5	ns	ns
A0A2H1V328	Peptidyl-prolyl cis-trans isomerase	-3.4	ns	ns
A0A7S6RMB6	Heat shock 70 protein	-2.8	ns	ns
A0A835GL25	Myrosinase-like	-2.7	ns	ns
A0A835L0H0	27 kDa hemolymph protein	-2.6	ns	ns
C9W8G7	Serine protease brachyurin-like	-2.4	ns	ns
A0A835G691	Apyrase	-2.3	ns	ns
A0A835G559	Peptidoglycan recognition protein-like	-2.3	ns	ns
J9XNY4	Cytochrome c	-2.1	ns	ns
A0A835GL50	Carboxypeptidase B	-2.1	ns	ns
A0A835G1R5	Oxygenase	ns	3.5	ns
A0A194R1N2	Lipase	ns	2.9	ns
A0A835GIY9	Aminopeptidase	ns	2.7	ns
A0A835GJJ6	Vanin-like protein	ns	2.4	ns
A0A835GQW8	Lipase	ns	2.1	-2.5
D5G3D3	Esterase	ns	-2.0	ns
A0A835GAT4	Vitellogenin	ns	-2.0	ns
A0A835GAR1	Mucin-like	ns	-2.2	ns
S4NSC8	Proteasome subunit	ns	-2.3	ns
A0S6A0	Phenoloxidase subunit	ns	-2.4	ns
D3GDM6	Esterase	ns	-2.7	ns
S5MNQ2	Actin	ns	-3.0	ns
C9W8G0	Collagenase-like	ns	-3.7	ns
A0A7E5VDB9	Esterase	ns	-2.1	ns
I0B5W6	REPAT46	ns	-2.1	ns
A0A835L9W7	ATP synthase subunit	ns	ns	3.5
A0A835LAD2	Chymotrypsin	ns	ns	2.6
A0A7E5WL09	Lipase	ns	ns	2.3
A0A835G8S7	REPAT-like	ns	ns	2.1
A0A835GKF7	Carboxypeptidase	ns	ns	2.1
A0A835GA76	REPAT45	ns	ns	2.1
A0A835GSD4	Lipase	ns	ns	-5.1
A0A835GE30	Delta-1-pyrroline-5-carboxylate dehydrogenase	ns	ns	-2.8
A0A835GG43	Arylphorin	ns	ns	-2.7
A0A2H1WJS2	Twitchin	ns	ns	-2.5
A0A835GPT2	Transferrin	ns	ns	-2.4
A0A835GPT8	Superoxide dismutase	ns	ns	-2.3
A0A2H1W3Q8	Acetyltransferase	ns	ns	-2.2
